# Supplementary material for: Lysosomal cystine export regulates mTORC1 signaling to guide kidney epithelial cell fate specialization
Source: Nat Commun. 2023 Jul 14;14:3994. doi: 10.1038/s41467-023-39261-3 (PMC10349091; doi:10.1038/s41467-023-39261-3)
Supplement: Supplementary file 3 — Source Data [file 41467_2023_39261_MOESM3_ESM.xlsx]

## Sheet: Figure 1
Figure 1
	Figure 1a				Figure 1b				Figure 1c				Figure 1d				Figure 1e				Figure 1f													Figure 1g											Figure 1h
																																				Cca2		cdc20		pcna		vimenine			Ccna2				Megalin
		Ctns WT	Ctns KO			Ctns WT	Ctns KO			Ctns WT	Ctns KO			Ctns WT	Ctns KO		1434906_at	-0.23661	1.77392			N° of Hits	P value				N° of Hits	P value								Ctns WT	Ctns KO	Ctns WT	Ctns KO	Ctns WT	Ctns KO	Ctns WT	Ctns KO			Ctns WT	Ctns KO
		1.5	12.11			1.2823	18.4489			13.9314	6.0402			0.031	0.561		1418083_at	-0.0738	0.468752		REACTOME_CELL_CYCLE_MITOTIC	12	2.40041	10		REACTOME_REGULATION_OF_INSULIN_LIKE_GROWTH_FACTOR_IGF_TRANSPORT_AND_UPTAKE_BY_INSULIN_LIKE_GROWTH_FACTOR_BINDING_PROTEINS_IGFBPS	6	0.67176	5							0.152844	0.286262	0.921096	0.995667	0.713694	1.00058	0.040783	1.69299			0	1
		1.8	14.7			5.7904	6.5661			6.84752	9.61475			0.015	0.208		1429252_at	-0.21451	1.9803		REACTOME_CELL_CYCLE_CHECKPOINTS	8	1.51279	9		REACTOME_MEMBRANE_TRAFFICKING	5	0.563	4							0.200126	0.554932	0.762385	1.20681	0.53724	1.24446	0.19178	1.46086			0	4
		4.7	22.22			0.7899	3.8796			15.6682	12.4433			0.027	0.286		1417003_at	-0.14895	1.07344		REACTOME_CELL_CYCLE	14	1.68888	8		REACTOME_TRANSPORT_OF_SMALL_MOLECULES	7	0.70662	3							0.114109	0.530371	0.622388	1.15967	0.426115	1.11992	0.639324	2.03073			0	1
		0.35	12			1.0976	15.0165			19.9381	20.8764			0.07	0.501		1424404_at	-0.05941	0.342519		REACTOME_APC_C_MEDIATED_DEGRADATION_OF_CELL_CYCLE_PROTEINS	5	1.74424	7		REACTOME_VESICLE_MEDIATED_TRANSPORT	6	0.75363	2																	0	1
		0.7	24			2.5577	10.4071			12.5908	6.86932			0.077	0.346905		1423335_at	-0.07537	0.524138		REACTOME_MITOTIC_METAPHASE_AND_ANAPHASE	5	1.75706	6		REACTOME_HEMOSTASIS	7	0.71873	1						Mean	0.1557	0.4572	0.7686	1.121	0.559	1.122	0.2906	1.728			0	1
		0.56	18.3			1.1489	12.5797			33.1219	9.296			0.102662	0.413073		1420750_at	-0.17111	0.648105		REACTOME_MITOTIC_G2_G2_M_PHASES	5	1.64443	5											Std. Deviation	0.04308	0.1485	0.1495	0.1108	0.145	0.1219	0.3113	0.2866			0	5
						0.7596	9.4745			8.22535	3.07487			0.020086	0.370026		1459890_s_at	0.061985	0.456145		REACTOME_M_PHASE	7	1.61548	4											Std. Error of Mean	0.02487	0.08576	0.08629	0.06399	0.08373	0.07041	0.1797	0.1654			0	1
	Mean	1.602	17.22			2.0692	10.1635			14.8011	25.4821						1451302_at	-0.14323	0.989308		REACTOME_POST_TRANSLATIONAL_PROTEIN_MODIFICATION	11	1.49752	3																						0	1
	Std. Deviation	1.62	5.135			2.2663	9.985			7.44043	14.5312		Mean	0.04896	0.3837		1417211_a_at	-0.13164	1.33301		REACTOME_MITOTIC_PROMETAPHASE	6	1.27704	2											Cca2											0	4
	Std. Error of Mean	0.6612	2.096			5.4366	11.4672			8.05018	3.21543		Std. Deviation	0.03392	0.1211		1453827_at	0.11744	0.710904		REACTOME_MITOTIC_G1_PHASE_AND_G1_S_TRANSITION	6	1.2264	1											Unpaired t test											0	6
						3.4758	8.0757			10.964	3.67218		Std. Error of Mean	0.01282	0.04578		1416885_at	-0.18776	1.49279																P value	0.0279										0	4
	Unpaired t test					2.885	5.0477			15.6124	20.467						1439460_a_at	-0.14054	1.4506																P value summary	*										1	3
	P value	<0.0001				5.4226	3.2624			17.8496	8.85355		Unpaired t test				1416841_at	-0.01975	0.122656																Significantly different (P < 0.05)?	Yes										0	5
	P value summary	****				2.5352	5.1431			12.0684	12.7212		P value	<0.0001			1418048_at	-0.10529	0.808715																One- or two-tailed P value?	Two-tailed										0	0
	Significantly different (P < 0.05)?	Yes				2.4657	8.3028			21.3086	4.36941		P value summary	****			1452609_at	-0.13872	0.762602																t, df	t=3.377, df=4										0	0
	One- or two-tailed P value?	Two-tailed				4.4424	4.1369			54.9279	7.84966		Significantly different (P < 0.05)?	Yes			1427932_s_at	-0.01532	0.046298																											2	1
	t, df	t=7.106, df=10				5.1578	13.1569			10.3887	10.7118		One- or two-tailed P value?	Two-tailed			1435137_s_at	-0.03053	0.079479																Cdc20											0	0
						4.9715	11.6503			8.42142	7.84431		t, df	t=7.042, df=12			1424722_at	0.118695	0.604388																Unpaired t test											0	0
						1.5572	7.6016			27.0064	13.113						1425737_at	-0.01942	0.051533																P value	0.0306										0	10
						5.6949	6.8117			11.371	5.80204						1436176_at	0.066706	0.305438																P value summary	*										0	4
						1.0187	11.7103			9.97637	4.32131						1428218_a_at	0.005809	0.031579																Significantly different (P < 0.05)?	Yes										0	1
						5.3089	17.3344			13.9158	4.54514						1455641_at	0.162503	1.0233																One- or two-tailed P value?	Two-tailed										0	3
						6.1784	20.8812			5.4749	7.70854						1452602_a_at	0.135513	0.746456																t, df	t=3.278, df=4										2	4
						0.8322	14.237			9.42805	15.1174						1417906_at	-0.03011	0.118796																											0	3
						0.4677	11.4682			8.80301	6.81151						1449562_at	0.072295	0.367226																Pcna											0	3
						0.7419	12.178			10.8598	14.3968						1422722_at	0.075504	0.35188																Unpaired t test											0	0
						0.6555	15.6877			6.19123	9.53708						1424795_a_at	0.120723	0.799982																P value	0.0068										0	2
						4.7074	11.1189			32.5538	11.4238						1419624_a_at	-0.19787	1.19282																P value summary	**										0	2
						1.877	15.3749			43.2383	7.85973						1425657_at	0.078471	0.669053																Significantly different (P < 0.05)?	Yes										0	0
						1.2369	17.574			10.4398	7.07404						1429758_at	-0.17566	0.845616																One- or two-tailed P value?	Two-tailed										0	1
						3.4421	16.8395			23.4876	9.46423						1451061_at	0.067599	0.306969																t, df	t=5.143, df=4										1	1
						2.5978	10.8756			15.9724	6.28476						1449923_at	0.160627	1.02995																												2
						2.5132	7.4241			9.15166	4.02795						1451001_at	0.041774	0.192861																Vimentine												0
						2.038	16.1737			24.7649	1.85364						1422633_at	-0.09778	0.734905																Unpaired t test												3
						1.8052	12.3095			6.63466	3.15255						1421019_at	-0.0242	0.126868																P value	0.0042											1
						2.5981	10.0734			8.35493	8.4485						1419326_at	0.146123	0.884083																P value summary	**											2
						3.5022	1.3241			4.12324	5.31931						1419715_at	0.037213	0.11168																Significantly different (P < 0.05)?	Yes											12
						2.0019	1.5832			3.51526	4.86703						1450999_a_at	-0.04626	0.208162																One- or two-tailed P value?	Two-tailed											2
						0.5998	19.4861			5.16216	7.94734						1449276_at	0.075078	0.417676																t, df	t=5.885, df=4											0
						0.9955	4.5845			13.3792	10.4191						1424447_at	-0.13669	1.30882																												0
						4.5701	6.5603			2.66626	9.03709						1419016_at	0.162436	0.802825																												1
						3.0018	21.3076			4.28025	3.86871						1460262_a_at	0.223214	2.25999																												0
						1.4995	11.1271			4.02766	3.19913						1420724_at	0.036861	0.233269																												2
						0.5456	7.4097			5.33406	4.08606						1420257_at	0.142876	1.01031																												2
						0.8047	5.4393			5.44187	7.20188						1432301_a_at	-0.03498	0.12541																												1
						1.9013	5.5594			3.84903	5.09295						1422774_at	0.054333	0.195069																												1
						2.4727	6.7112			5.92939	4.05451						1449832_at	-0.15191	0.895831																												1
						1.762	10.3215			4.25199	4.05145						1420702_at	0.117511	0.578991																												3
						1.4245	18.0707			10.8106	5.77912						1429907_at	-0.14274	0.920355																												3
						1.7452	11.501			13.6519	7.50138						1460266_at	0.01616	0.071477																												2
						1.5203	6.2735			6.96296	4.63997						1455692_x_at	0.096763	0.69284																												2
						0.5751	5.5289			20.933	9.63328						1419531_at	0.080324	0.449008																												1
						1.5381	6.5758			19.9717	4.68653						1453876_at	-0.06526	0.319763																												2
						1.917	9.2213			7.35198	3.54316						1420681_at	0.047637	0.278008																												0
						5.0629	10.0709			15.8546	7.0568						1421675_at	0.071423	0.359717
						1.1163	4.7663			10.8703	3.79507						1416917_at	-0.08613	0.759393																										Mean	0.1935	2.13
						1.0746	8.5973			29.0955	12.6228						1423469_at	-0.03907	0.210559																										Std. Deviation	0.5428	2.315
						1.865	3.8143			32.5011	7.63798						1422918_at	-0.01054	0.040945																										Std. Error of Mean	0.09749	0.3151
						3.5323	2.203			17.7678	9.00637						1429730_at	-0.02893	0.178628
						0.6371	4.6198			11.2747	6.4671						1419800_at	-0.13601	0.998619																										Unpaired t test
						1.5246	2.2685			7.82121	2.22626						1448038_at	0.03034	0.178436																										P value	<0.0001
						1.8726	8.114			15.603	4.59353						1433867_at	-0.12309	0.828121																										P value summary	****			Mean
						3.8337	2.7962			37.4415	7.20935						1424365_at	0.041	0.304549																										Significantly different (P < 0.05)?	Yes			Std. Deviation
						1.8676	1.4079			4.17609	12.1722						1457964_at	-0.29171	2.02355																										One- or two-tailed P value?	Two-tailed			Std. Error of Mean
						0.3655	3.1255			8.93923	6.15475						1425921_a_at	-0.18854	1.17427																										t, df	t=4.573, df=83
						0.908	3.112			10.6604	0.815354						1436339_at	-0.01873	0.11644																														Unpaired t test
						0.5849	3.4181			4.75226	8.05614						1424439_at	0.05036	0.291514																														P value
						2.5166	1.5444			3.42371	10.8535						1424626_at	0.070695	0.295867																														P value summary
						3.2756	6.226			2.99617	10.9922						1448072_at	0.167592	1.21055																														Significantly different (P < 0.05)?
						2.6108	7.8437			5.49507	4.77105						1421489_a_at	0.051124	0.323182																														One- or two-tailed P value?
						1.1586	14.7222			4.51278	6.48023						1421498_a_at	-0.48863	2.84805																														t, df
						0.2645	11.4609			33.7343	11.9133						1422436_at	-0.10743	0.567556
						0.4341	7.616			3.66574	5.60749						1428331_at	-0.14407	1.24762
						2.9495	12.3251			22.4326	13.3998						1433690_at	-0.05052	0.323226
						0.9686	21.0541			24.6605	5.29663						1425233_at	0.162851	0.783341
						1.8475	4.2117			10.0724	7.83738						1449344_s_at	-0.0687	0.311471
						1.8603	10.8134			7.50301	10.4489						1428500_at	-0.00543	0.026768
						2.7445	22.2836			6.21937	2.98105						1439962_at	-0.12477	0.702428
						2.6195	15.0427			13.7999	8.03773						1452043_at	-0.12556	1.13197
						4.0752	6.2957			9.23083	10.873						1431712_a_at	-0.13118	1.31242
						1.4109	16.7706			18.7455	10.2723						1449357_at	-0.10385	0.712549
						3.1524	7.316			16.303	13.5259						1430419_at	-0.05072	0.204037
						1.0676	2.7653			11.5045	6.38331						1418999_at	-0.04238	0.292194
						7.0587	7.4687			33.8509	10.3501						1449986_at	-0.09851	0.488189
						2.8219	8.9713			24.8858	6.17842						1417348_at	-0.11315	0.667951
						1.0144	6.5012			30.5157	9.01811						1417808_at	0.077761	0.245256
						4.402	6.4804			17.3226	2.20598						1419643_s_at	0.044768	0.224003
						1.9226	10.1334			41.6349	1.78347						1421575_at	-0.05678	0.382187
						4.1674	4.5625			6.26599	8.99191						1434155_a_at	-0.10083	0.755673
						1.0375	6.2344			14.8217	9.92263						1436198_at	0.083901	0.513137
						4.2108	8.1445			34.1684	1.0425						1460672_at	-0.22961	1.51607
						3.0215	6.2563			8.27969	1.52609						1419174_at	-0.06551	0.436821
						0.5877	5.2981			16.3014	3.7864						1430845_at	0.033801	0.128437
						2.1582	7.9627			4.31464	0.598086						1457675_at	-0.0938	0.674095
						1.007	6.8066			5.44165	1.1122						1428097_at	-0.04714	0.306718
						1.1366	6.7158			5.56417	1.73992						1438646_x_at	0.050548	0.282524
						2.9088	3.6989			5.42783	1.87414						1429126_at	0.043823	0.239713
						4.4157	2.6498			5.98338	1.38989						1428552_at	-0.10161	0.690517
						2.2966	16.3032			10.0173	2.31425						1419690_at	0.0341	0.202103
						1.597	5.9572			22.9044	4.2442						1453589_a_at	-0.22706	1.04894
						2.3314	9.5688			18.0579	2.26933						1431262_at	0.067156	0.177958
						4.2047	4.8117			12.0116	1.14027						1439516_at	-0.46845	3.2854
						2.2767	2.6436			6.97554	3.49263						1429451_at	-0.05196	0.219033
						2.2767	2.0867			19.6153	2.97747						1455905_at	-0.22032	2.05246
						2.1654	1.9742			22.6261	2.47861						1429244_at	0.050104	0.270682
						5.7761	1.6485			17.2349	1.97237						1435639_at	-0.16983	1.3068
						2.2753	2.2407			20.229	3.61343						1450947_at	-0.2534	2.16601
						1.9612	2.0931			36.8281	2.37005						1450425_a_at	-0.0344	0.205745
						3.2003	2.7791			14.1492	4.38335						1436362_x_at	-0.08368	0.303178
						3.3352	2.3682			13.0476	2.45208						1428810_at	-0.10119	0.85883
						3.6974	2.1825			8.558	2.40522						1427141_at	0.069017	0.432034
						2.2299	2.053			13.6839	4.45066						1452312_at	-0.04847	0.111563
						0.6773	4.429			4.65398	1.73108						1448947_at	-0.07135	0.487338
						1.2788	2.7932			9.10296	2.25499						1428452_at	-0.0203	0.128469
						4.8168	2.9953			9.1455	0.934801						1430749_at	-0.26773	1.94121
						1.6915	7.1319			5.38587	1.91968						1430195_at	-0.36331	2.99378
						1.1179	4.1847			16.1053	4.13656						1422172_x_at	0.134964	1.1714
						1.156	3.6862			12.2893	1.50755						1419876_at	0.211627	1.21055
						1.6887	2.8469			20.4588	1.05676						1452354_at	-0.08929	0.372665
						4.5691	2.0992			14.6333	5.59065						1428286_at	-0.09275	0.747629
						1.2434	3.1661			22.1109	0.617476						1428023_at	-0.15783	0.745754
						2.8436	8.092			25.2813	3.69754						1450972_at	-0.21126	1.4421
						2.9884	2.7175			12.0454	2.62959						1418807_at	-0.03058	0.09241
						1.283	5.0124			9.68846	6.19179						1436388_a_at	-0.05081	0.330464
						2.1182	2.5019			2.42306	4.7691						1453238_s_at	0.088816	0.227329
						1.0182	2.2651			10.4632	1.81698						1419612_at	-0.27181	2.13692
						2.8776	4.3734			11.0351	1.0412						1419637_s_at	-0.11287	1.01076
						3.2306	5.0216			7.25092	1.14893						1422017_s_at	0.170927	0.806977
						3.0324	10.3629			4.31425	2.13589						1456706_at	-0.02851	0.176966
						3.6614	8.0263			10.8432	1.67724						1454136_a_at	-0.1551	0.785508
						2.4814	2.5406			8.33353	3.31861						1420721_at	0.054499	0.273684
						5.5369	3.0881			6.53188	0.917004						1418008_at	-0.15962	1.23108
						1.9291	2.8975			4.98328	3.80055						1420580_at	0.282185	1.59765
						2.7939	3.3813			4.56271	1.67533						1425311_at	-0.06532	0.240036
						1.9653	4.9542			10.2883	0.823627						1420792_at	-0.08106	0.639016
						3.2513	2.8128			1.71806	4.29813						1452559_at	-0.13019	0.447871
						3.321	4.2935			18.4589	0.753586						1419151_at	0.163225	1.61553
						2.5221	2.405			12.3857	1.86486						1449718_s_at	-0.21599	1.52909
						1.4898				7.0095	1.40664						1450302_at	0.104019	0.717326
						2.6769				3.97624	0.310161						1460298_at	0.062225	0.175266
						1.9861				7.97778	2.20935						1427360_at	0.198136	1.10668
						2.4912				14.0767	2.15405						1425818_at	0.101874	0.678821
						1.1007				22.682	1.70458						1421576_at	0.076552	0.493866
						5.3017				5.49555	2.20921						1421573_at	0.101737	0.444931
						3.2637				11.9309	1.05401						1427534_at	0.020088	0.071506
						5.3753				21.6093	1.58108						1422215_at	0.149681	0.728831
						2.4303				14.8237	1.67605						1449035_at	-0.02963	0.165356
						4.8584				13.4342	1.94343						1450793_at	0.006907	0.021639
						1.628				21.3013	1.6805						1432050_at	0.0742	0.213989
						2.4748				6.62743	2.85055						1450305_at	0.101088	0.580806
						2.6304				7.18586	1.64694						1416607_at	0.138613	1.01736
						2.9457				4.62427	2.00239						1449384_at	0.232026	0.922991
						3.2296				5.472	1.6222						1450320_at	-0.01308	0.062014
						3.4572				14.1616	1.90525						1453560_at	0.208569	0.725993
						0				6.47877	1.02326						1427016_at	0.106715	0.788125
						3.0651				8.94926	0.979203						1430772_at	0.109794	0.781311
						3.2871				8.63831	2.32766						1436563_at	0.09627	0.373878
						2.8307				11.33	1.1894						1420777_a_at	-0.2699	1.52404
						2.4051				7.72424	1.17366						1420469_at	0.02971	0.105787
						3.1057				6.67811	0.99521						1459920_at	-0.0951	0.739012
						4.4561				8.8588	1.41543						1450221_at	0.04924	0.246798
						2.4375				5.27972	1.2835						1449995_at	0.06915	0.256653
						1.8632				7.31469	1.05108						1430824_at	-0.02534	0.111007
						1.9827				2.96885	0.961226						1434868_at	0.001748	0.0073
										3.79551	0.681035						1448463_at	-0.14966	1.19067
										8.45798	2.45073						1420787_at	0.050525	0.219922
					Mean	2.492	7.625			7.7298	2.87481						1454786_at	0.092426	0.487255
					Std. Deviation	1.437	5.069			12.3976	0.73211						1427063_at	0.146791	0.917232
					Std. Error of Mean	0.1122	0.4315			4.34497	1.00763						1429208_at	0.076002	0.340392
										6.2538	1.20887						1450323_at	0.051073	0.325321
					Unpaired t test					9.51683	2.76379						1420758_at	-0.02928	0.159215
					P value	<0.0001				7.14445	1.51145						1431314_a_at	-0.09124	0.503936
					P value summary	****				6.72869	5.21943						1428013_at	-0.25936	1.70516
					Significantly different (P < 0.05)?	Yes				7.69861	3.53603						1426766_at	0.088901	0.394891
					One- or two-tailed P value?	Two-tailed				9.04786	1.52509						1452082_at	-0.00584	0.019424
					t, df	t=12.39, df=300				4.52256	1.6556						1423072_at	-0.326	2.3227
										13.4602	2.40149						1435042_at	-0.04185	0.17235
										8.72233	1.24855						1429800_at	-0.04169	0.139863
										21.8344	2.0244						1452215_at	-0.03787	0.254404
										16.5079	0.744548						1424555_at	0.079027	0.316627
										12.9815	0.819205						1429554_at	0.053833	0.401583
										10.8093	2.04856						1454613_at	1.02528	5.25985
										25.6818	0.666053						1419242_at	0.02292	0.116093
										9.15862	0.942298						1429921_at	-0.09831	0.55301
										11.9283	1.10492						1420516_at	-0.08471	0.541507
										8.53974	1.59892						1422292_at	0.117082	0.449602
										38.4673	0.942511						1421680_at	0.11206	0.373754
										9.56151	2.00997						1453613_at	-0.08523	0.506323
										9.76677	0.927636						1427738_at	-0.13283	0.969644
										9.59191	1.56112						1421521_at	7.72e-05	0.000316
										9.4439	1.15108						1434719_at	-0.04045	0.213409
										8.49261	1.1824						1454682_at	-0.26333	1.74059
										9.55903	1.45531						1455338_at	0.153233	1.16544
										3.61157	1.60428						1451606_at	0.082928	0.645875
										11.5016	1.20708						1456635_at	0.048367	0.247637
										9.75138	1.11652						1438746_at	0.073553	0.594469
										10.6561	0.968524						1427655_a_at	-0.079	0.571791
										32.1586	0.937373						1427081_at	-0.33212	1.91566
										10.7725	0.878494						1443385_at	-0.07459	0.277621
										9.51801	0.882955						1439110_at	-0.0703	0.273255
										10.1264	1.01907						1420717_at	0.131364	0.769631
										17.4045	7.93068						1445535_at	-0.1375	0.419106
										37.9845	21.6116						1449750_at	-0.22717	1.95486
										6.97625	4.23571						1448075_at	-0.12069	0.462642
										10.8616	3.66299						1459478_at	0.031312	0.125011
										11.1502	9.47949						1440221_at	-0.21429	1.16522
										44.0587	8.87383						1420156_at	0.047561	0.199854
										36.5469	3.21477						1420162_at	0.164166	0.674012
										16.4111	3.07501						1420301_at	-0.13813	1.12309
										27.2601	3.74531						1449785_at	0.037333	0.156766
										13.0139	4.09894						1419831_at	0.11423	0.781961
										16.0372	4.1995						1442778_at	0.033522	0.149883
										20.6346	3.76413						1449754_at	-0.06294	0.370448
										14.0212	3.00467						1419785_at	-0.00018	0.00088
										7.47636	12.4872						1420141_at	0.0715	0.39165
										9.97196	4.16236						1448098_at	-0.03472	0.165715
										10.5938	2.77373						1459935_at	-0.11758	0.715431
										11.2057	17.2087						1419795_at	-0.1382	1.10465
										34.1683	24.7223						1449781_at	0.025635	0.102635
										12.9582	14.8872						1420168_at	-0.05312	0.313289
										36.4865	21.0405						1420122_at	-0.03924	0.204158
										19.9662	6.57414						1419782_at	0.08662	0.413489
										25.8751	2.3304						1449742_at	-0.08672	0.456867
										5.92608	4.52024						1419895_at	-0.07161	0.280915
										9.70175	15.5409						1438297_at	0.072608	0.406318
										11.4835	6.9373						1420180_at	0.056514	0.271732
										4.30103	9.01244						1419797_at	-0.1907	1.25882
										20.9107	6.89193						1420060_s_at	-0.02924	0.096847
										7.55319	15.2035						1451377_a_at	0.002038	0.008932
										7.86205	8.79531						1451116_at	0.215734	1.64566
										6.66	3.70538						1448813_at	-0.21277	0.81555
										6.98871	7.06778						1418519_at	-0.13506	0.450073
										8.51995	7.80816						1424016_at	-0.03973	0.265147
										18.8389	3.32533						1420026_at	0.179545	1.63731
										14.7176	4.42567						1451381_at	-0.18589	1.72413
										65.0353	8.62245						1454754_a_at	-0.17284	1.3371
										54.0694	17.8925						1421666_a_at	0.146756	0.585797
										6.28557	13.917						1437835_a_at	-0.26524	1.25677
										32.7796	16.9603						1434528_at	0.197076	1.29475
										12.2225	3.16337						1451083_s_at	0.072131	0.534978
										53.5829	8.78881						1424006_at	-0.06825	0.436171
										19.5698	6.045						1423523_at	0.017767	0.07822
										9.24924	5.88736						1432394_a_at	-0.11153	0.723126
										8.73809	5.65046						1416936_at	0.091392	0.480393
										10.3212	2.78513						1421611_at	0.084357	0.475238
										6.16728	6.39488						1433855_at	-0.13449	1.06765
										35.3335	7.60192						1421840_at	-0.22913	0.529899
										13.0491	19.2472						1449302_at	-0.00739	0.035518
										7.80585	10.1239						1451731_at	0.15794	1.12001
										6.10453	8.13965						1449588_at	-0.10218	0.490729
										7.00274	6.9234						1419238_at	-0.10095	0.787593
										6.69695	3.89597						1427371_at	-0.47492	1.17789
										17.5944	5.03376						1427546_at	-0.04072	0.141729
										12.8356	8.30817						1454265_a_at	-0.07294	0.386834
										15.6734	4.56736						1449817_at	-0.11778	0.279776
										13.5334	5.81536						1419758_at	-0.7826	5.72946
										8.74583	7.438						1418872_at	-0.4917	3.54827
										17.8126	4.0243						1449818_at	0.134583	0.668192
										10.641	6.17194						1422524_at	-0.12322	0.993876
										9.33884	7.55148						1427490_at	0.093256	0.516747
										7.8397	3.46034						1422015_a_at	-0.05185	0.397033
										4.40187	1.37718						1416263_at	-0.09219	0.582135
										1.97194	5.59723						1421378_s_at	-0.17006	1.47878
										7.48301	13.5677						1428009_a_at	-0.28003	1.25507
										7.57521	8.26356						1450109_s_at	-0.03013	0.144176
										8.24977	1.63214						1428988_at	0.157548	0.486885
										6.84681	5.22951						1418043_at	-0.19304	1.30624
										9.14069	5.11477						1421212_at	-0.18966	1.28286
										4.03473	4.95162						1455765_a_at	0.22759	1.06404
										6.93	13.9945						1420408_a_at	0.218837	1.54623
										3.34108	1.83879						1418838_at	0.037858	0.289947
										2.40899	2.50738						1419748_at	-0.03598	0.161007
										9.21292	1.66521						1416679_at	0.011089	0.058934
										3.60129	1.63045						1419572_a_at	-0.23722	1.88833
										4.36401	1.83183						1416015_s_at	0.041748	0.228024
										3.70545	7.50145						1452236_at	-0.07917	0.56914
										4.77804	7.41228						1427487_at	-0.02423	0.133642
										3.00655	3.43336						1426747_at	-0.24637	2.47524
										10.4468	3.12063						1423570_at	-0.01136	0.03784
										3.77692	2.08624						1422906_at	0.031116	0.215864
										9.25621	2.48542						1450141_at	0.054144	0.190003
										11.4822	12.1313						1427732_s_at	0.082059	0.456505
										3.59063	11.1059						1419393_at	0.011514	0.058567
										3.88592	5.28861						1420656_at	0.110078	0.465351
										7.21041	6.61159						1418148_at	-0.36936	1.79601
										11.6066	3.08362						1427959_at	-0.05558	0.357408
										8.06339	3.27897						1440213_a_at	0.057647	0.326566
										4.50565	11.269						1453367_a_at	-0.13806	1.0705
										3.96053	4.65092						1425699_a_at	-0.06407	0.378477
										7.5709	6.19045						1451326_at	-0.06325	0.320647
										5.1246	5.90975						1453474_at	0.171969	0.682628
										3.15035	9.44617						1415732_at	-0.06282	0.467283
										9.58152	4.58815						1415753_at	-0.17492	1.62701
										5.79694	4.04506						1423519_at	-0.08038	0.358734
										18.7165	3.81898						1452477_at	-0.0719	0.513401
										3.87369	3.97411						1418661_at	0.18232	1.51086
										3.75903	3.69373						1417946_at	0.093886	0.377053
										2.64526	3.7446						1439259_x_at	-0.07446	0.512288
										8.05953	10.9954						1417566_at	0.121887	0.884968
										14.9637	8.40455						1419103_a_at	-0.09987	0.614342
										3.33918	7.4553						1416863_at	-0.20166	1.10351
										5.96892	8.45177						1450890_a_at	0.095184	0.498437
										4.08361	2.05035						1427054_s_at	0.141058	0.468844
										3.03692	3.00576						1423999_at	0.077632	0.579782
										2.89651	5.33184						1454708_at	0.076597	0.633862
										2.51455	3.13541						1421559_at	-0.04786	0.333001
										3.26657	3.16595						1433477_at	-0.26794	2.44213
										4.42453	3.04349						1426964_at	0.029635	0.164777
										2.56926	2.0236						1424751_at	-0.17492	1.37697
										9.41279	12.9022						1417000_at	-0.01864	0.121992
										4.92156	10.0512						1416946_a_at	-0.21176	1.74068
										5.55751	8.73716						1424451_at	-0.25639	1.6534
										17.4663	14.2141						1428146_s_at	0.066686	0.399614
										4.89638	11.388						1427595_at	-0.15629	1.14011
										3.22915	9.98155						1427052_at	-0.07993	0.321086
										18.3331	5.65999						1429339_a_at	-0.03017	0.16058
										4.20791	3.68303						1433545_s_at	-0.07926	0.597532
										1.75466	2.78294						1419261_at	-0.11697	0.878796
										4.95235	10.3461						1453206_at	-0.05979	0.415031
										4.50838	4.23596						1448987_at	0.18064	1.87376
										4.30466	11.0055						1415984_at	0.057236	0.445563
										2.21892	14.3038						1460216_at	-0.03421	0.224142
										3.25331	5.94214						1455446_x_at	-0.14186	1.0341
										2.11268	7.60428						1424184_at	0.04034	0.305074
										2.47121	4.32927						1449827_at	-0.00275	0.009098
										4.44178	6.16892						1424183_at	-0.06724	0.519278
										5.22347	9.03525						1425195_a_at	0.058533	0.444562
										6.78458	5.11844						1426635_at	-0.05504	0.342244
										2.68392	1.48371						1453199_at	-0.12531	0.903453
										4.86314	4.53144						1420881_at	0.130911	0.79023
										3.00325							1451911_a_at	0.088502	0.433551
										14.585							1425102_a_at	0.343212	2.54563
										11.3992							1450825_at	0.029453	0.117033
										5.55169							1421496_at	0.109736	0.639957
										6.47974							1422635_at	0.102713	0.3724
										3.12867							1416568_a_at	-0.20081	1.0861
										5.12147							1432273_a_at	0.177335	1.30082
										3.51056							1422112_at	0.16832	0.767558
										1.38144							1417625_s_at	-0.09156	0.213831
										3.52825							1426139_a_at	0.020238	0.063791
										2.70081							1439459_x_at	0.300254	2.2736
										3.59027							1425150_at	0.049989	0.18927
										13.1649							1456728_x_at	0.143934	1.3587
										37.3301							1451002_at	0.040601	0.289678
										7.71919							1427381_at	-0.21611	1.27115
										6.66462							1449065_at	0.184158	0.457611
										3.13849							1449968_s_at	0.234266	1.59463
										3.89888							1417443_at	-0.17952	1.26899
										4.71592							1449457_at	0.182914	1.19314
										8.70201							1417316_at	-0.07733	0.651729
										3.16683							1422996_at	0.330902	1.20713
										4.06788							1422925_s_at	0.093356	0.434687
										2.12109							1422077_at	0.12677	0.966656
										3.6438							1425257_at	-0.08907	0.679002
										3.35926							1428803_at	-0.16119	1.16896
										3.91318							1417094_at	-0.02569	0.12219
																	1417449_at	0.018884	0.110563
									Mean	11.68	5.533						1418073_at	0.172367	1.19266
									Std. Deviation	9.714	4.533						1416409_at	0.225408	1.36821
									Std. Error of Mean	0.5148	0.2495						1420673_a_at	-0.095	0.440551
																	1420684_at	-0.14881	0.774152
									Unpaired t test								1422716_a_at	0.508086	0.894343
									P value	<0.0001							1436788_at	-0.17177	1.22545
									P value summary	****							1431609_a_at	-0.04575	0.234538
									Significantly different (P < 0.05)?	Yes							1448445_at	-0.20024	1.46458
									One- or two-tailed P value?	Two-tailed							1419832_s_at	0.183819	1.18825
									t, df	t=10.49, df=684							1449895_at	0.129332	0.461644
																	1422874_at	-0.21565	2.09806
																	1418878_at	0.129873	0.950334
																	1422428_at	0.016035	0.107093
																	1425355_at	0.107316	0.431836
																	1424651_at	0.050483	0.344061
																	1460316_at	-0.09797	0.405653
																	1433531_at	0.177327	0.570339
																	1428082_at	-0.01828	0.078162
																	1451257_at	-0.34387	2.79259
																	1418668_at	-0.43263	2.26532
																	1427215_at	-0.12787	1.19195
																	1425559_a_at	0.583762	2.2449
																	1437582_at	0.062991	0.337451
																	1422478_a_at	0.095682	0.784002
																	1427735_a_at	0.029336	0.119859
																	1416454_s_at	0.159199	0.693276
																	1419734_at	0.241109	2.08661
																	1415927_at	0.092112	0.335887
																	1415779_s_at	0.050968	0.208684
																	1422340_a_at	0.132172	1.02517
																	1421310_at	0.14347	0.823625
																	1416569_at	0.106503	0.729232
																	1422564_at	0.013789	0.065559
																	1419009_at	-0.02036	0.074598
																	1424678_at	0.13603	0.905229
																	1428585_at	0.245124	1.46388
																	1448327_at	-0.07811	0.43734
																	1418677_at	0.148523	0.652472
																	1423449_a_at	-0.02799	0.19874
																	1435788_at	-0.23234	1.67099
																	1457970_at	-0.18593	1.08871
																	1452057_at	-0.03432	0.215148
																	1452587_at	0.063967	0.495338
																	1434968_a_at	0.050249	0.294624
																	1428502_at	-0.14397	0.881441
																	1423385_at	-0.11655	0.993473
																	1449825_at	0.092062	0.543075
																	1449247_at	0.034965	0.107193
																	1416787_at	0.182978	1.2814
																	1422098_at	0.120504	1.10242
																	1428032_at	0.097272	0.550328
																	1437382_at	-0.10126	0.76577
																	1419140_at	-0.19718	1.3787
																	1451604_a_at	0.008546	0.02428
																	1419173_at	-0.11525	0.811032
																	1448539_a_at	-0.04829	0.268612
																	1450095_a_at	-0.06595	0.390074
																	1427943_at	-0.11666	1.11245
																	1417976_at	-0.03931	0.070154
																	1418682_at	0.013279	0.069555
																	1428103_at	0.218488	1.3412
																	1450248_at	-0.00784	0.028449
																	1421171_at	0.162663	1.1587
																	1425170_a_at	0.124777	0.67229
																	1421857_at	0.099894	0.462442
																	1419726_at	0.076947	0.675709
																	1418402_at	0.083467	0.279558
																	1427791_a_at	0.065051	0.336679
																	1454317_at	0.101418	0.291724
																	1460374_at	0.111881	0.704223
																	1450801_at	-0.02448	0.160679
																	1451812_at	-0.05109	0.219329
																	1423378_at	-0.08624	0.465032
																	1449513_at	0.137857	1.00439
																	1419626_at	0.167433	0.984779
																	1425395_at	-0.02242	0.065551
																	1460427_a_at	0.189203	1.25449
																	1448329_at	0.099448	0.476565
																	1451904_a_at	0.105873	0.52137
																	1428030_at	0.090182	0.47036
																	1427502_at	0.091654	0.372267
																	1424798_a_at	0.038876	0.26676
																	1420742_at	0.155455	0.720499
																	1416871_at	0.154544	1.28075
																	1416094_at	0.018233	0.066991
																	1419476_at	-0.00744	0.026791
																	1450716_at	0.63608	0.642822
																	1427139_at	0.153554	0.851602
																	1427056_at	0.351833	2.41696
																	1455965_at	0.383292	1.93629
																	1450658_at	0.093892	0.596438
																	1452339_at	0.047478	0.147538
																	1418270_at	0.079198	0.519861
																	1451932_a_at	0.075908	0.379162
																	1420336_at	0.005719	0.018593
																	1425639_at	-0.17622	1.32907
																	1425405_a_at	-0.01224	0.054292
																	1421480_a_at	-0.06633	0.279759
																	1421300_at	0.021388	0.064485
																	1420748_a_at	-0.11926	0.777511
																	1419130_at	-0.15181	0.781528
																	1423762_at	-0.08964	0.530232
																	1455462_at	0.038156	0.101528
																	1421959_s_at	0.009241	0.030691
																	1418098_at	0.032175	0.191818
																	1418128_at	-0.13148	0.838175
																	1450065_at	0.089505	0.323133
																	1418754_at	0.061938	0.320034
																	1418586_at	-0.08002	0.50853
																	1423427_at	0.092729	0.420323
																	1439042_at	0.111791	0.671361
																	1450054_at	0.153771	1.55232
																	1421975_a_at	0.182083	1.55173
																	1426574_a_at	-0.28744	1.72552
																	1418379_s_at	-0.0708	0.387695
																	1426782_at	0.111918	0.647558
																	1455363_at	0.068507	0.392565
																	1455466_at	0.01594	0.051972
																	1451161_a_at	0.047457	0.146422
																	1451563_at	-0.54879	0.649819
																	1418394_a_at	0.08643	0.359689
																	1421443_at	0.015266	0.052999
																	1421118_a_at	0.226398	1.8722
																	1417894_at	0.079845	0.173942
																	1428510_at	-0.06636	0.369643
																	1418059_at	0.13126	0.352989
																	1421693_a_at	-0.05148	0.240136
																	1416225_at	0.106791	0.82158
																	1422070_at	0.019487	0.044099
																	1416185_a_at	-0.0432	0.340148
																	1450110_at	-0.06135	0.185962
																	1424392_at	-0.08515	0.542593
																	1438759_x_at	-0.09664	0.693094
																	1424729_at	0.010635	0.036386
																	1422651_at	0.008412	0.038214
																	1424312_at	-0.15207	0.872943
																	1434329_s_at	-0.06235	0.350165
																	1449641_at	-0.27262	1.93789
																	1416077_at	-0.13248	0.198359
																	1423069_at	-0.07021	0.508904
																	1452002_at	-0.18557	1.35062
																	1427331_at	0.031932	0.184171
																	1460710_at	0.093817	0.558452
																	1434772_at	0.309902	2.94443
																	1437848_x_at	-0.04147	0.27288
																	1448333_at	-0.07073	0.583786
																	1427449_a_at	-0.08682	0.615748
																	1450987_a_at	-0.10385	0.952297
																	1421659_at	-0.06749	0.2538
																	1422183_a_at	-0.11995	0.345056
																	1423022_at	0.03193	0.112246
																	1450003_at	-0.16089	0.394914
																	1422335_at	-0.00688	0.02163
																	1423420_at	-0.12046	0.300142
																	1437302_at	-0.20396	0.611975
																	1421555_at	0.235928	1.19793
																	1438170_x_at	-0.04445	0.261016
																	1418372_at	-0.14906	1.37035
																	1460726_at	0.034181	0.215517
																	1449383_at	-0.10452	0.484398
																	1427957_at	-0.03506	0.112403
																	1422514_at	-0.42923	2.4588
																	1434080_at	-0.04587	0.332494
																	1451186_at	-0.10115	0.691272
																	1425220_x_at	0.124873	0.910308
																	1425160_at	0.047195	0.209479
																	1451875_at	-0.13509	0.784715
																	1418135_at	-0.11325	0.919865
																	1422116_at	-0.12952	0.462189
																	1450031_at	-0.08187	0.502082
																	1427073_at	0.018502	0.115284
																	1449045_at	0.058931	0.3982
																	1427206_at	-0.10295	0.929605
																	1427440_a_at	0.128546	0.700776
																	1431722_a_at	-0.3148	2.22188
																	1416645_a_at	-0.35738	1.71595
																	1426861_at	-0.13655	1.37123
																	1437394_at	0.02927	0.170417
																	1419789_at	0.05297	0.182795
																	1434032_at	-0.10832	0.862783
																	1431210_at	-0.49407	3.08209
																	1460610_at	0.037819	0.172915
																	1420428_at	0.09027	0.779015
																	1452238_at	-0.08819	0.732353
																	1425362_at	-0.73768	3.74257
																	1425354_a_at	-0.09875	0.815258
																	1431655_a_at	0.131841	0.45943
																	1431033_x_at	-0.06695	0.26366
																	1427214_at	0.272946	2.18069
																	1426366_at	-0.24326	1.31801
																	1421025_at	-0.05862	0.397633
																	1450504_a_at	0.039773	0.28143
																	1434287_at	-0.01582	0.08236
																	1419268_at	0.024597	0.122172
																	1425221_at	0.076578	0.420913
																	1426670_at	0.280243	2.66237
																	1421690_s_at	-0.1599	0.921637
																	1423396_at	0.844882	3.97765
																	1418332_a_at	0.064027	0.351002
																	1415832_at	-0.09819	0.912725
																	1422965_at	0.158702	1.44744
																	1418833_at	0.12893	0.673206
																	1451459_at	-0.17648	1.64108
																	1417125_at	-0.13733	0.952225
																	1426831_at	0.106984	0.885208
																	1428195_at	0.03509	0.119963
																	1424957_at	0.119298	1.02951
																	1455177_at	-0.15632	1.21527
																	1428057_a_at	-0.57952	2.4127
																	1450695_at	0.174186	1.14435
																	1420796_at	-0.08183	0.700452
																	1424147_at	-0.08828	0.517192
																	1435160_at	-0.05111	0.286144
																	1455093_a_at	-0.17157	0.816765
																	1449077_at	-0.13318	0.779595
																	1452599_s_at	0.013392	0.05498
																	1457833_at	0.023578	0.155546
																	1456064_at	-0.06943	0.35802
																	1439483_at	-0.13337	0.817822
																	1449603_at	-0.01259	0.08111
																	1447976_at	-0.06301	0.342099
																	1417247_at	-0.19859	0.756824
																	1459922_at	-0.13276	0.786205
																	1425163_at	-0.18046	1.01888
																	1418775_at	-0.12145	0.910142
																	1420577_at	0.049448	0.188328
																	1460345_at	-0.26815	2.08516
																	1418204_s_at	0.088914	0.223823
																	1424262_at	0.166583	1.12618
																	1418127_a_at	0.027213	0.161127
																	1420679_a_at	0.02705	0.137505
																	1426619_at	-0.07159	0.498515
																	1416486_at	-0.09827	0.854376
																	1424151_at	-0.0883	0.716876
																	1423128_at	-0.02016	0.08866
																	1425590_s_at	0.089592	0.699895
																	1419241_a_at	0.063246	0.245312
																	1451634_at	-0.09381	0.370345
																	1421344_a_at	-0.06857	0.144686
																	1422184_a_at	-0.12154	0.539632
																	1448451_at	-0.08796	0.670072
																	1432436_a_at	0.117215	0.373237
																	1421831_at	0.309841	2.72716
																	1426339_at	0.003687	0.016953
																	1451509_at	-0.00059	0.002994
																	1418279_a_at	-0.09642	0.548526
																	1421121_at	-0.09656	0.332798
																	1419706_a_at	0.455501	1.32172
																	1457265_at	-0.09903	0.607089
																	1421531_at	-0.04405	0.204093
																	1419019_a_at	-0.16803	1.25282
																	1422143_at	0.029618	0.055593
																	1433669_at	-0.0989	0.735556
																	1417734_at	-0.06718	0.300643
																	1437082_at	-0.20182	1.32255
																	1450959_at	-0.24972	1.85209
																	1416912_at	-0.1042	0.74324
																	1452393_at	-0.01693	0.073152
																	1450572_at	-0.02865	0.160087
																	1451035_a_at	0.086072	0.732933
																	1425685_at	-0.20402	1.00951
																	1437133_x_at	0.144836	0.478001
																	1423556_at	-0.15053	0.511931
																	1448894_at	0.796778	3.18048
																	1450455_s_at	-0.16426	1.28801
																	1418672_at	-0.26518	1.93928
																	1418979_at	0.429599	0.882936
																	1419136_at	0.730527	3.82276
																	1425387_at	-0.56606	1.81018
																	1451030_at	0.059747	0.479745
																	1417085_at	-0.07034	0.404464
																	1423381_at	0.088087	0.310963
																	1455100_at	-0.1823	0.710753
																	1417826_at	0.027906	0.159563
																	1438315_x_at	-0.13208	0.908486
																	1425711_a_at	-0.03088	0.112386
																	1424480_s_at	-0.0896	0.728693
																	1422078_at	0.190988	1.1013
																	1430219_at	-0.19774	1.22162
																	1424877_a_at	-0.12271	0.826226
																	1424126_at	-0.11306	0.579049
																	1451675_a_at	-0.5668	0.90149
																	1425260_at	-0.48836	2.71194
																	1426301_at	-0.09023	0.41878
																	1423731_at	-0.0515	0.283379
																	1437325_x_at	0.178954	1.25908
																	1416468_at	0.223161	0.58787
																	1422789_at	0.484386	1.52525
																	1427395_a_at	0.059671	0.324747
																	1418601_at	0.449519	1.75328
																	1451260_at	-0.06108	0.327602
																	1424401_at	-0.21409	1.42091
																	1448143_at	-0.21233	1.59226
																	1418752_at	0.015293	0.076555
																	1415776_at	0.010859	0.05025
																	1452301_at	0.093222	0.703315
																	1452375_at	0.109476	0.625965
																	1448104_at	0.030636	0.221508
																	1415902_at	-0.12784	0.759045
																	1427336_at	-0.01961	0.092892
																	1436689_a_at	0.203078	1.92224
																	1433604_x_at	0.087984	0.432268
																	1453901_at	0.010209	0.034315
																	1423498_at	-0.07269	0.576129
																	1451194_at	-0.03646	0.277312
																	1451461_a_at	0.293969	2.19338
																	1451368_at	-0.07508	0.49529
																	1424818_at	-0.11321	0.940981
																	1418681_at	0.009576	0.038725
																	1419116_at	0.048953	0.346601
																	1421059_a_at	-0.11313	0.673368
																	1460742_at	-0.12439	1.05237
																	1424160_at	-0.14856	0.974622
																	1418844_at	-0.10994	0.714466
																	1449987_at	0.182032	0.85914
																	1451432_x_at	-0.06421	0.289496
																	1437728_at	-0.06862	0.519416
																	1432104_a_at	0.189402	1.23471
																	1422699_at	0.096161	0.696158
																	1418266_at	0.015049	0.093024
																	1426039_a_at	0.194966	1.54198
																	1420338_at	0.111483	0.792488
																	1452016_at	0.057425	0.1524
																	1425376_at	-0.17626	1.22578
																	1449237_at	0.186317	1.1746
																	1452478_at	-0.07755	0.221704
																	1449573_at	0.024659	0.111665
																	1423611_at	-0.16608	1.08911
																	1450635_at	-0.0332	0.079311
																	1417783_at	-0.0775	0.519963
																	1427533_at	0.010218	0.037918
																	1420555_at	0.002	0.005402
																	1421737_at	0.070765	0.302733
																	1417724_at	-0.02886	0.125386
																	1422993_s_at	-0.14412	0.991363
																	1417208_at	-0.03679	0.271987
																	1449417_at	0.019759	0.092208
																	1416649_at	0.172473	1.13323
																	1454985_at	0.015794	0.095072
																	1448484_at	-0.32626	2.02029
																	1427370_at	-0.59752	1.63525
																	1451686_x_at	0.117667	0.539567
																	1450102_a_at	-0.02918	0.153121
																	1450573_at	-0.0618	0.253604
																	1427989_at	0.025203	0.139644
																	1427373_at	-0.2294	2.07843
																	1450546_at	0.056273	0.231093
																	1460450_at	-0.12673	1.04326
																	1417920_at	0.138622	0.975155
																	1427584_at	-0.02568	0.068675
																	1452387_a_at	-0.19618	0.690236
																	1438941_x_at	-0.16214	0.989111
																	1422573_at	-0.05582	0.158853
																	1427044_a_at	0.088086	0.425352
																	1417765_a_at	-0.62363	1.48393
																	1416055_at	-0.02943	0.111415
																	1417241_at	-0.12062	1.08474
																	1415680_at	-0.09585	0.609941
																	1417326_a_at	-0.14069	1.03151
																	1452586_at	-0.11597	1.14714
																	1424327_at	-0.08666	0.709272
																	1419995_at	0.089905	0.289942
																	1415707_at	-0.03862	0.291359
																	1423931_s_at	-0.03457	0.226301
																	1453307_a_at	-0.06563	0.477482
																	1418458_at	-0.09281	0.691146
																	1450717_at	-0.16497	0.775013
																	1422415_at	-0.0274	0.147643
																	1421791_at	-0.03358	0.11118
																	1424844_at	-0.04106	0.262312
																	1448360_s_at	-0.13887	1.38595
																	1421441_at	-0.43244	2.62921
																	1448831_at	0.055992	0.13963
																	1450325_at	0.053404	0.415108
																	1421421_at	0.051406	0.28759
																	1431848_at	0.09789	0.487618
																	1424485_at	-0.58667	2.36011
																	1417130_s_at	0.975893	2.09391
																	1424785_at	-0.06537	0.238934
																	1451478_at	0.303466	2.93582
																	1427422_at	-0.11339	0.842022
																	1450627_at	0.097183	0.598556
																	1419421_at	0.157874	1.18928
																	1451628_a_at	0.166416	1.43802
																	1438184_a_at	-0.02778	0.125092
																	1417685_at	0.019099	0.129383
																	1419867_a_at	-0.17243	1.4037
																	1447985_s_at	0.104702	0.624408
																	1425482_s_at	-0.04537	0.329361
																	1430668_a_at	0.022354	0.116403
																	1420992_at	0.45152	1.82332
																	1448199_at	-0.09796	0.531799
																	1450168_at	-0.10173	0.671464
																	1460428_at	0.098179	0.771133
																	1433521_at	-0.08479	0.657766
																	1436775_a_at	-0.15953	1.20839
																	1419621_at	-0.25736	1.04576
																	1453239_a_at	-0.04852	0.288348
																	1430776_s_at	-0.16012	1.34618
																	1452460_at	0.049583	0.216419
																	1425112_at	-0.01497	0.037457
																	1454801_at	-0.09705	0.692493
																	1451636_at	0.036092	0.181844
																	1453287_at	-0.27546	2.05818
																	1423580_at	0.126076	0.744926
																	1435322_at	-0.06492	0.441053
																	1434856_at	-0.05102	0.159867
																	1428063_at	-0.0568	0.372453
																	1423421_at	-0.04951	0.319439
																	1451182_s_at	-0.08024	0.60966
																	1450227_at	0.098183	0.45797
																	1449395_at	-0.17133	1.09461
																	1452204_at	0.011493	0.058509
																	1457303_at	-0.18797	1.0057
																	1419818_x_at	0.134194	0.805478
																	1433543_at	1.20897	2.36968
																	1426571_at	0.034238	0.146416
																	1426672_at	-0.02886	0.188299
																	1421918_at	-0.16359	1.3129
																	1417082_at	-0.00075	0.0037
																	1420592_a_at	0.136751	1.21127
																	1421424_a_at	0.0064	0.028368
																	1431995_at	0.174265	0.975075
																	1426708_at	-0.11391	0.72487
																	1448213_at	0.285274	0.468118
																	1449426_a_at	-0.0499	0.392808
																	1418468_at	-0.0508	0.338099
																	1424959_at	0.127475	0.509915
																	1437692_x_at	0.252651	2.57022
																	1460330_at	0.343658	1.03828
																	1424176_a_at	0.102384	0.425707
																	1425567_a_at	0.146813	0.75443
																	1429246_a_at	-0.18916	0.972255
																	1416138_at	0.042204	0.299266
																	1425789_s_at	0.298647	2.59358
																	1431554_a_at	-0.08454	0.553827
																	1450764_at	0.09531	0.593482
																	1424600_at	0.497618	3.3417
																	1449396_at	0.019902	0.050347
																	1435089_at	-0.08667	0.372902
																	1419435_at	0.076185	0.316013
																	1418858_at	-0.00986	0.039147
																	1419215_at	0.072007	0.217515
																	1426234_s_at	-0.16193	1.58017
																	1416279_at	0.09449	0.660334
																	1449663_at	0.134153	0.72297
																	1419113_at	-0.04739	0.333004
																	1416307_at	0.052386	0.321205
																	1460190_at	-0.13722	0.875351
																	1416087_at	0.084644	0.636207
																	1456252_x_at	-0.08165	0.55588
																	1460724_at	-0.08926	0.431464
																	1432007_s_at	-0.26364	1.19145
																	1427077_a_at	0.121626	0.882264
																	1450894_a_at	-0.03207	0.220733
																	1433612_at	-0.05583	0.300493
																	1450915_at	-0.10066	0.616139
																	1426927_at	-0.02394	0.117799
																	1417964_at	0.051285	0.39296
																	1416375_at	-0.098	0.748683
																	1417527_at	-0.04738	0.349806
																	1422593_at	0.081415	0.50944
																	1422718_at	-0.03193	0.178206
																	1416631_at	-0.18118	1.66428
																	1418846_at	-0.02348	0.121262
																	1451665_a_at	-0.09588	0.814639
																	1438418_at	-0.09394	0.843986
																	1428241_at	-0.05284	0.411379
																	1452870_at	0.085125	0.307271
																	1427288_at	0.083024	0.435803
																	1416182_at	-0.22699	1.73862
																	1423893_x_at	-0.09528	0.677657
																	1425269_at	0.196234	1.58056
																	1452342_at	-0.07739	0.381045
																	1424457_at	-0.16817	0.885292
																	1420957_at	-0.21242	1.68933
																	1422129_at	0.213317	1.19229
																	1449070_x_at	0.307455	1.47408
																	1419059_at	0.119547	0.714874
																	1426030_a_at	-0.1706	1.61841
																	1437715_x_at	0.108108	0.898828
																	1425954_a_at	-0.02132	0.119696
																	1451554_a_at	-0.08592	0.623049
																	1437053_x_at	-0.17062	1.45202
																	1418254_at	-0.04168	0.308691
																	1419773_at	-0.06985	0.470021
																	1451038_at	-0.06956	0.38914
																	1438651_a_at	0.149486	0.301451
																	1416134_at	-0.12226	0.457831
																	1421887_a_at	0.059314	0.294913
																	1439262_x_at	0.135854	0.63032
																	1419232_a_at	0.107425	0.664438
																	1417950_a_at	-0.02736	0.162968
																	1436504_x_at	0.181927	1.47421
																	1417610_at	0.216131	1.24565
																	1455593_at	-0.85273	5.00153
																	1451755_a_at	0.196984	0.782405
																	1417889_at	-0.01157	0.039999
																	1417470_at	-0.06526	0.438142
																	1420382_at	0.121682	0.722235
																	1417561_at	0.061587	0.185286
																	1418069_at	-0.13728	0.744539
																	1418278_at	0.220432	1.47392
																	1418708_at	-0.02222	0.086709
																	1416371_at	0.252736	1.22616
																	1432466_a_at	-0.66924	2.17057
																	1418239_at	-0.11282	0.638966
																	1416677_at	0.076182	0.405491
																	1424518_at	0.001893	0.005219
																	1419095_a_at	-0.27808	2.341
																	1418853_at	0.009432	0.023777
																	1418384_at	0.04219	0.301029
																	1420621_a_at	0.146505	1.30946
																	1451251_at	-0.10163	0.782122
																	1430265_at	0.013427	0.038672
																	1427190_at	-0.01019	0.055256
																	1426743_at	-0.13491	0.842808
																	1423801_a_at	-0.05849	0.410343
																	1450921_at	-0.12158	0.677662
																	1416203_at	-0.00983	0.054386
																	1418903_at	0.019697	0.049147
																	1422007_at	-0.16997	0.887182
																	1434449_at	0.336035	1.11087
																	1418818_at	0.169978	1.21343
																	1418849_x_at	0.251578	1.25516
																	1417828_at	0.049032	0.18377
																	1421605_a_at	-0.11938	0.608368
																	1433497_at	-0.05658	0.448002
																	1422982_at	-0.12111	0.480085
																	1426602_at	-0.04183	0.282519
																	1428064_at	0.081916	0.417195
																	1452291_at	0.113002	0.696058
																	1419833_s_at	-0.19332	0.895011
																	1418687_at	0.116541	0.171929
																	1423743_at	0.162705	0.436919
																	1421134_at	0.342164	1.8174
																	1426391_at	0.152961	0.519875
																	1416459_at	0.104959	0.51722
																	1456007_at	0.287167	1.86562
																	1439367_x_at	0.188726	1.34095
																	1422807_at	-0.10905	0.912615
																	1418822_a_at	0.247574	2.14953
																	1427245_at	-0.16684	1.25506
																	1448672_a_at	-0.10371	0.806406
																	1426534_a_at	0.013889	0.050556
																	1415711_at	0.046788	0.321475
																	1424240_at	0.000732	0.003854
																	1451735_at	-0.25373	1.93829
																	1419549_at	0.005253	0.025495
																	1418847_at	0.603443	2.87021
																	1433598_at	-0.18964	1.3528
																	1451309_at	0.109748	0.951262
																	1426027_a_at	-0.2361	1.54594
																	1451526_at	-0.19602	1.60167
																	1426623_a_at	-0.07445	0.311927
																	1426952_at	-0.12846	0.810737
																	1427522_at	0.135895	0.511875
																	1428368_at	0.068773	0.452873
																	1419745_at	0.076834	0.534346
																	1424842_a_at	-0.04959	0.347254
																	1416758_at	0.065693	0.284535
																	1441618_at	-0.1639	0.764038
																	1432022_at	-0.13713	0.613204
																	1434009_at	-0.08804	0.564223
																	1434445_at	-0.17041	1.40599
																	1419296_at	0.111098	0.614181
																	1428242_at	0.073537	0.320214
																	1423194_at	-0.25406	2.26835
																	1451867_x_at	-0.08652	0.520664
																	1451320_at	0.067723	0.491183
																	1424249_a_at	0.208979	1.38502
																	1418258_s_at	-0.17375	1.46052
																	1426454_at	0.0385	0.116045
																	1448660_at	0.120907	0.46725
																	1421164_a_at	-0.15701	0.793191
																	1452302_at	0.112502	0.939441
																	1460405_at	0.044872	0.200466
																	1453853_a_at	-0.13531	0.414068
																	1427386_at	-0.09111	0.82091
																	1418553_at	-0.0033	0.012385
																	1427646_a_at	-0.098	0.576092
																	1449687_at	0.15544	0.893317
																	1419458_at	-0.31712	2.204
																	1424250_a_at	-0.03606	0.138711
																	1455810_a_at	0.178453	1.34766
																	1452304_a_at	-0.03464	0.251398
																	1424482_at	-0.16532	1.09653
																	1448709_at	-0.02322	0.115239
																	1426525_at	-0.06512	0.544796
																	1419396_at	0.094699	0.462078
																	1423526_at	-0.10901	0.955402
																	1460384_a_at	-0.24265	1.56172
																	1451340_at	0.235282	1.03566
																	1420973_at	-0.04891	0.251943
																	1427189_at	0.050528	0.368757
																	1454802_x_at	-0.20574	1.83624
																	1451025_at	0.067925	0.425439
																	1421432_at	0.0255	0.119448
																	1436859_at	-0.20591	1.61417
																	1452103_at	-0.09735	0.499229
																	1422549_at	-0.09731	0.82971
																	1429859_a_at	0.055623	0.31011
																	1450706_a_at	-0.1121	0.947611
																	1431429_a_at	-0.04397	0.250166
																	1436512_at	0.068128	0.300905
																	1450358_at	0.150109	0.742822
																	1433951_at	-0.09006	0.710586
																	1417331_a_at	0.004205	0.02287
																	1423819_s_at	0.059226	0.481934
																	1424285_s_at	-0.13543	1.29123
																	1417225_at	-0.01439	0.06702
																	1424020_at	-0.16009	0.599528
																	1424640_at	0.133421	1.20239
																	1418819_at	0.118724	0.472698
																	1451638_s_at	0.030756	0.153993
																	1417062_at	-0.09527	0.739887
																	1423541_at	0.003912	0.011789
																	1426740_s_at	-0.10434	0.639677
																	1460397_at	0.107506	0.828488
																	1424446_at	-0.05127	0.304405
																	1425914_a_at	-0.16016	0.47338
																	1437849_x_at	0.222724	2.26813
																	1424373_at	-0.22993	1.15664
																	1427167_at	-0.00411	0.008791
																	1424481_s_at	-0.20753	1.3799
																	1450770_at	-0.11408	0.713136
																	1421495_a_at	-0.1078	0.708019
																	1421721_a_at	0.158377	0.776252
																	1420670_at	-0.02909	0.089253
																	1425099_a_at	-0.1329	0.215555
																	1425931_a_at	-0.00161	0.005655
																	1416079_a_at	-0.08348	0.654221
																	1416226_at	0.185271	1.44496
																	1437148_at	0.00452	0.026078
																	1448279_at	0.047305	0.311394
																	1423589_at	0.072495	0.513411
																	1448129_at	0.055607	0.405037
																	1436421_s_at	-0.20492	1.97424
																	1450685_at	-0.09399	0.480219
																	1424248_at	0.176042	1.59202
																	1425232_x_at	0.037709	0.212051
																	1460444_at	-0.15956	1.08044
																	1426239_s_at	-0.17617	1.35824
																	1458613_at	0.122052	0.911206
																	1424759_at	0.077896	0.612769
																	1460346_at	-0.08012	0.574761
																	1427002_s_at	0.123608	0.808316
																	1427508_at	0.118473	0.872348
																	1451372_a_at	-0.07691	0.321307
																	1423008_at	0.022341	0.084254
																	1420794_at	0.021297	0.117953
																	1452474_a_at	-0.04566	0.144405
																	1449174_at	0.116115	1.0903
																	1427759_a_at	0.231721	2.08767
																	1432032_a_at	-0.1766	1.29648
																	1423061_at	-0.73004	3.14984
																	1420926_at	0.220383	1.54814
																	1451679_at	-0.04052	0.280051
																	1428333_at	-0.071	0.442728
																	1431980_a_at	-0.02519	0.154577
																	1416735_at	0.040408	0.302522
																	1450726_at	-0.17822	1.41516
																	1425573_a_at	-0.06865	0.454561
																	1421466_at	0.02378	0.080914
																	1422153_a_at	-0.01325	0.086771
																	1420346_at	-0.07172	0.513447
																	1449460_at	0.175837	1.27417
																	1449547_at	-0.13676	1.019
																	1460281_at	0.142244	0.924397
																	1452023_at	0.194139	0.969804
																	1420468_at	-0.13691	1.06693
																	1426116_at	-0.0051	0.024677
																	1417361_at	-0.04632	0.293757
																	1433919_at	0.359523	1.32092
																	1449356_at	0.007636	0.045428
																	1438182_x_at	0.073619	0.237734
																	1450363_at	-0.16466	0.488272
																	1424224_at	-0.04521	0.27729
																	1426309_at	-0.08639	0.467082
																	1460703_at	0.018902	0.11417
																	1427156_s_at	-0.11017	0.795843
																	1450164_at	0.039102	0.185773
																	1432018_at	-0.18101	1.80456
																	1420780_at	-0.05538	0.243604
																	1423511_at	-0.04194	0.254299
																	1423714_at	0.267682	2.18714
																	1421944_a_at	-0.00961	0.031457
																	1419747_at	0.079461	0.206181
																	1420985_at	-0.335	2.91412
																	1420616_at	-0.06984	0.612832
																	1417994_a_at	0.1308	0.797564
																	1420451_at	0.002607	0.00887
																	1448350_at	-0.06552	0.346339
																	1418292_at	-0.04698	0.306824
																	1451095_at	0.189388	1.32905
																	1430656_a_at	-0.12909	1.25022
																	1418472_at	0.01311	0.049685
																	1425117_at	-0.17624	1.37281
																	1425274_at	-0.25639	1.24017
																	1422814_at	0.889959	3.64797
																	1448421_s_at	-0.02369	0.130586
																	1452732_at	0.169768	1.11301
																	1423912_at	-0.00928	0.044645
																	1424396_a_at	-0.14896	1.29099
																	1416239_at	0.06837	0.548611
																	1431270_a_at	-0.00678	0.032002
																	1418615_at	0.083061	0.44098
																	1450309_at	0.121044	0.56107
																	1434561_at	-0.12805	0.940231
																	1424939_at	0.071255	0.502542
																	1448763_at	-0.07649	0.521825
																	1428982_at	-0.10283	0.492154
																	1437343_x_at	-0.13588	1.15647
																	1434467_at	-0.14663	1.31882
																	1420651_at	-0.10762	0.714052
																	1417296_at	-0.04967	0.332371
																	1426582_at	-0.11772	0.96518
																	1449363_at	0.748631	0.417701
																	1439258_at	-0.08023	0.320523
																	1425927_a_at	-0.07245	0.525156
																	1435444_at	-0.05669	0.367608
																	1417173_at	-0.13737	1.07576
																	1437645_at	-0.1419	0.989164
																	1449192_at	-0.24037	1.52375
																	1427603_at	0.065686	0.544206
																	1419081_at	-0.08446	0.549772
																	1424212_at	0.020206	0.10513
																	1451746_a_at	0.14588	0.626255
																	1423793_at	-0.25136	1.44089
																	1426780_at	-0.05279	0.33464
																	1428169_at	-0.17427	1.14461
																	1426843_at	0.043692	0.201857
																	1424702_a_at	-0.13421	0.697153
																	1418179_at	0.148398	0.866539
																	1424103_at	-0.05428	0.346687
																	1433918_at	-0.13441	1.02786
																	1415684_at	-0.12584	0.942915
																	1428611_at	0.072015	0.348108
																	1434092_at	-0.10639	0.877693
																	1416793_at	-0.12798	1.0246
																	1451376_at	-0.08362	0.633108
																	1421205_at	-0.01942	0.130228
																	1434143_at	-0.1499	1.31433
																	1421149_a_at	-0.19886	1.25491
																	1449822_at	0.182983	1.03486
																	1450796_at	0.037239	0.105243
																	1426418_at	-0.01482	0.060065
																	1460639_a_at	-0.07038	0.299722
																	1452013_at	0.022816	0.130873
																	1456388_at	0.331721	3.01879
																	1451388_a_at	0.011243	0.051665
																	1452496_at	-0.22799	1.25913
																	1449475_at	0.243613	0.822734
																	1417475_at	-0.11491	0.85241
																	1452747_at	0.15655	0.839063
																	1442145_at	0.225914	1.73672
																	1435919_at	-0.10209	0.906275
																	1434893_at	-0.18308	1.37563
																	1424856_at	0.123776	0.930458
																	1437157_at	0.125631	0.614965
																	1422009_at	0.158376	0.882241
																	1423126_at	0.033142	0.186918
																	1422908_at	0.235516	1.89091
																	1419312_at	0.044084	0.143937
																	1416551_at	-0.19154	1.81805
																	1450124_a_at	0.066891	0.3505
																	1433888_at	-0.15527	0.547991
																	1434386_at	-0.06963	0.516409
																	1452326_at	-0.13975	0.707532
																	1421286_a_at	-0.19557	1.04347
																	1448911_at	0.203188	1.24983
																	1420037_at	0.060683	0.386617
																	1416829_at	0.02587	0.17588
																	1438809_at	-0.17194	0.524127
																	1456580_s_at	-0.04227	0.263287
																	1416567_s_at	-0.04495	0.284966
																	1416020_a_at	0.026612	0.16658
																	1456128_at	-0.33651	1.10146
																	1454661_at	0.007852	0.049762
																	1423676_at	0.009012	0.05539
																	1416143_at	-0.03776	0.267848
																	1416269_at	-0.03341	0.244956
																	1450640_x_at	-0.01191	0.076407
																	1448203_at	-0.03144	0.2178
																	1448179_at	-0.01483	0.092758
																	1428258_at	0.000874	0.00477
																	1437164_x_at	0.193628	0.63039
																	1433562_s_at	0.073533	0.580956
																	1449622_s_at	0.00498	0.026191
																	1439456_x_at	0.057504	0.27129
																	1460650_at	0.184151	1.5596
																	1449870_a_at	0.067401	0.498711
																	1422030_at	0.004479	0.020069
																	1416769_s_at	-0.02303	0.135465
																	1438925_x_at	0.105647	0.886847
																	1415671_at	0.021448	0.145246
																	1416328_a_at	-0.00534	0.030021
																	1448211_at	-0.01317	0.07818
																	1422508_at	0.109509	0.705048
																	1419373_at	-0.2693	1.2644
																	1415814_at	-0.08093	0.724359
																	1419544_at	0.088763	0.675159
																	1430306_a_at	-0.24576	1.02835
																	1416952_at	0.068016	0.482309
																	1420038_at	0.0344	0.227561
																	1450552_at	0.007706	0.021536
																	1423993_at	-6.16e-05	0.000274
																	1423256_a_at	0.08064	0.677854
																	1417799_at	-0.01455	0.043344
																	1415826_at	-0.00158	0.00649
																	1436921_at	0.092231	0.481458
																	1450283_at	0.055315	0.379216
																	1423597_at	-0.27222	1.76493
																	1460294_at	-0.01315	0.051512
																	1452450_at	-0.00675	0.023224
																	1419713_at	0.032995	0.132858
																	1427604_a_at	0.180051	1.01054
																	1450879_at	-0.07683	0.550873
																	1426474_at	-0.01716	0.114403
																	1448770_a_at	0.134972	1.16928
																	1427197_at	-0.0352	0.191739
																	1428380_at	-0.09221	0.754362
																	1421166_at	0.161326	1.11279
																	1420946_at	-0.38019	3.07293
																	1450499_at	-0.15197	1.1895
																	1438653_x_at	-0.06673	0.432065
																	1419866_s_at	-0.1636	1.26009
																	1426287_at	-0.09959	0.355244
																	1428279_a_at	0.034501	0.13994
																	1435019_at	-0.09212	0.614542
																	1428127_at	-0.22035	1.74068
																	1433935_at	-0.00509	0.010436
																	1437661_at	-0.01551	0.057009
																	1437952_at	-0.14283	1.09745
																	1426699_at	-0.06523	0.366254
																	1420776_a_at	-0.15822	1.43332
																	1415742_at	-0.08788	0.73299
																	1424511_at	0.962208	2.43669
																	1416245_at	-0.06058	0.456956
																	1424128_x_at	0.782085	3.07716
																	1449364_at	-0.13853	0.71567
																	1427293_a_at	-0.23042	1.78854
																	1419148_at	0.303332	1.8563
																	1434659_at	-0.04906	0.310921
																	1450794_at	0.085204	0.411908
																	1423122_at	-0.24731	2.03735
																	1418603_at	-0.25931	1.04455
																	1422204_at	0.128125	0.553845
																	1450277_at	-0.10074	0.484361
																	1448067_at	-0.28971	2.49919
																	1434372_at	-0.15696	0.255435
																	1423512_at	-0.23738	1.73937
																	1426459_s_at	-0.14905	0.808763
																	1426966_at	-0.14613	1.08419
																	1421341_at	-0.06555	0.382126
																	1423586_at	0.23422	1.54939
																	1427613_at	0.023757	0.099011
																	1426190_at	-0.02066	0.092521
																	1417776_at	-0.87048	1.86047
																	1431822_a_at	-0.14477	1.3817
																	1422702_at	0.148909	0.680856
																	1436658_at	0.007362	0.023541
																	1416824_at	-0.17784	1.90259
																	1424005_at	-0.05316	0.39462
																	1424516_at	-0.16223	1.22045
																	1451699_at	-0.03937	0.162303
																	1423103_at	0.035807	0.170615
																	1452428_a_at	0.058514	0.286221
																	1418736_at	-0.15207	1.21793
																	1434135_at	-0.23532	1.73727
																	1422206_at	0.054921	0.297555
																	1437644_at	-0.0878	0.559102
																	1419138_at	0.15072	1.35708
																	1450528_at	-0.05491	0.16101
																	1435252_at	-0.24875	1.25613
																	1425316_at	0.143113	0.635967
																	1431219_at	0.056522	0.221487
																	1450026_a_at	-0.13468	0.620504
																	1422211_a_at	0.051752	0.246905
																	1451815_at	0.091472	0.602198
																	1420994_at	0.073868	0.30549
																	1425128_at	-0.27988	2.37379
																	1435468_at	0.13905	0.749212
																	1427187_at	0.186093	0.979743
																	1418655_at	0.36959	2.69032
																	1442028_at	-0.11024	0.820258
																	1418014_a_at	0.150909	0.97571
																	1448941_at	0.078295	0.225555
																	1448053_at	-0.17527	1.72319
																	1425934_a_at	-0.05549	0.185186
																	1421967_at	-0.27971	1.72982
																	1450913_at	0.084938	0.444373
																	1426304_x_at	-0.09727	0.658825
																	1452346_at	-0.01009	0.059769
																	1417596_at	0.012439	0.07348
																	1427947_at	-0.13881	1.09716
																	1426329_s_at	0.232759	1.35288
																	1419002_s_at	-0.81955	3.34123
																	1424073_at	-0.03797	0.260576
																	1426312_at	0.02855	0.135868
																	1455826_a_at	-0.15161	0.799573
																	1438645_x_at	0.168867	0.739098
																	1449311_at	-0.1867	1.46857
																	1421343_at	0.190879	1.58694
																	1416583_at	-0.06149	0.360695
																	1416394_at	-0.04597	0.319413
																	1423948_at	0.263057	1.39797
																	1422452_at	0.088778	0.390412
																	1418707_at	-0.03197	0.094296
																	1452628_at	-0.15495	0.858471
																	1433890_a_at	-0.0544	0.368642
																	1425656_a_at	-0.09335	0.491284
																	1451539_at	-0.1714	1.53724
																	1427509_at	0.033309	0.131844
																	1418991_at	0.205753	1.57115
																	1423753_at	-0.1206	0.349507
																	1421082_s_at	0.095815	0.604498
																	1452462_a_at	-0.06297	0.281296
																	1452039_a_at	-0.01754	0.117259
																	1420594_at	-0.02226	0.081904
																	1418812_a_at	0.117156	0.626047
																	1423342_at	0.063035	0.318311
																	1421761_a_at	0.044365	0.238792
																	1428572_at	0.153293	0.422085
																	1419410_at	0.197188	1.25665
																	1430005_a_at	0.138298	0.735418
																	1453076_at	0.130773	0.639946
																	1416837_at	-0.12589	0.750164
																	1434824_at	-0.13702	0.839114
																	1438192_s_at	-0.13331	1.26566
																	1435240_at	-0.16237	0.709353
																	1425637_at	0.128446	0.793648
																	1423315_at	-0.00301	0.008902
																	1419618_at	-0.52315	3.05286
																	1424478_at	-0.19797	1.81259
																	1427341_at	-0.01472	0.081979
																	1430820_a_at	-0.20917	1.8379
																	1452502_at	-0.05055	0.374394
																	1425095_at	-0.28088	1.94984
																	1451883_at	0.083785	0.469694
																	1424546_at	-0.17685	1.58475
																	1416609_at	-0.13734	1.43584
																	1435628_x_at	0.11088	0.261348
																	1450877_at	-0.18092	1.30315
																	1427461_at	-0.17272	0.86659
																	1456016_x_at	0.15041	0.606711
																	1426188_s_at	-0.00818	0.050777
																	1425121_a_at	0.119705	0.994596
																	1425961_at	0.043298	0.222553
																	1424941_at	-0.01448	0.080426
																	1424812_at	0.019058	0.104363
																	1427453_at	0.078832	0.627308
																	1427198_at	0.13891	1.02183
																	1425394_at	-0.19944	0.841624
																	1427513_at	-0.15332	1.17667
																	1451579_at	-0.0649	0.222755
																	1427662_at	0.061621	0.45664
																	1427996_at	0.10449	0.398496
																	1428041_at	-0.0147	0.042976
																	1428442_at	-0.0981	0.932046
																	1415752_at	-0.13365	1.2228
																	1427627_at	-0.09721	0.708507
																	1427954_at	0.044791	0.204337
																	1419338_at	-0.01201	0.047155
																	1447604_at	0.018212	0.112375
																	1453820_at	0.013416	0.056763
																	1455316_x_at	-0.08823	0.244845
																	1435840_x_at	0.084943	0.548167
																	1424791_a_at	0.095994	0.679669
																	1416718_at	-0.00561	0.032731
																	1417077_at	-0.13626	1.0094
																	1451049_at	-0.02834	0.207002
																	1439388_s_at	-0.1005	0.585098
																	1415936_at	-0.03344	0.119684
																	1437262_x_at	0.669518	1.33689
																	1428454_at	-0.04266	0.225728
																	1430111_a_at	0.081157	0.456528
																	1425764_a_at	-0.17239	1.56218
																	1448542_at	-0.04664	0.302909
																	1451491_at	-0.14753	1.11395
																	1421218_at	-0.11525	0.943347
																	1416647_at	-0.07813	0.496658
																	1427153_at	-0.03933	0.229093
																	1460644_at	-0.16492	1.44818
																	1418970_a_at	-0.10821	0.719944
																	1426552_a_at	0.194986	1.50522
																	1450339_a_at	-0.23724	1.05461
																	1422938_at	-0.09549	0.682941
																	1419004_s_at	0.153732	0.18027
																	1437913_at	-0.15123	1.25432
																	1450812_at	0.092522	0.753125
																	1426191_a_at	-0.12143	0.482093
																	1416434_at	0.019965	0.084557
																	1456006_at	0.156915	0.831696
																	1424406_at	0.08239	0.519216
																	1429347_at	0.222652	0.555778
																	1452614_at	0.001747	0.009689
																	1423572_at	-0.17779	1.83381
																	1418133_at	0.431553	1.78724
																	1450381_a_at	0.381146	0.956169
																	1418421_at	-0.00445	0.01537
																	1451855_at	-0.07361	0.31372
																	1448247_at	-0.14193	0.862439
																	1449523_at	-0.02626	0.134136
																	1451574_at	-0.07583	0.386117
																	1419180_at	-0.03391	0.161724
																	1428844_a_at	-0.11825	0.75856
																	1449907_at	0.109069	0.923196
																	1421221_at	-0.43562	2.8082
																	1452368_at	-0.09418	0.674339
																	1451541_at	-0.12518	1.02785
																	1452257_at	0.106883	0.618846
																	1450586_at	0.148275	0.535055
																	1422263_at	-0.02815	0.108373
																	1422168_a_at	0.208393	0.569452
																	1452451_at	-0.06622	0.264724
																	1437006_x_at	0.059039	0.419813
																	1425729_at	0.084651	0.34105
																	1416867_at	0.032696	0.15549
																	1453570_x_at	-0.15139	1.25455
																	1448595_a_at	-0.99731	2.65198
																	1417388_at	-0.09714	0.780373
																	1428842_a_at	0.017862	0.110303
																	1428209_at	-0.27471	1.66587
																	1459923_at	-0.04827	0.32187
																	1426490_at	-0.07026	0.530939
																	1450571_a_at	0.167449	1.39019
																	1449880_s_at	0.012936	0.083129
																	1448323_a_at	0.41214	1.5515
																	1449233_at	0.141524	0.719002
																	1418271_at	-0.23127	1.86939
																	1421561_at	0.101558	0.587811
																	1418025_at	0.080025	0.098286
																	1421099_at	0.141725	0.860219
																	1450624_at	-0.51034	1.7233
																	1418913_at	0.139505	1.06363
																	1423484_at	0.04914	0.241312
																	1451684_a_at	-0.20179	1.58054
																	1450732_a_at	0.122348	0.608538
																	1426816_at	0.023838	0.078581
																	1417045_at	0.021529	0.133096
																	1420362_a_at	-0.04166	0.180467
																	1449836_x_at	0.042154	0.180417
																	1423618_at	0.215278	1.38175
																	1417691_at	-0.05955	0.367822
																	1418854_at	-0.11038	1.04398
																	1421392_a_at	0.315075	1.60368
																	1424278_a_at	1.81896	3.60527
																	1419563_at	-0.02945	0.207023
																	1420631_a_at	-0.14598	0.960701
																	1422775_at	0.205523	1.96511
																	1448953_at	0.108528	0.647604
																	1438961_s_at	0.166415	1.34588
																	1451780_at	-0.161	0.339847
																	1422614_s_at	-0.0769	0.674198
																	1427390_at	0.033513	0.192269
																	1418834_at	-0.15598	1.2427
																	1448979_at	-0.11075	0.917231
																	1417349_at	0.222495	2.23951
																	1428580_at	0.023304	0.086487
																	1451386_at	-0.13962	1.12603
																	1418973_at	-0.1041	0.637285
																	1424624_at	0.016132	0.073416
																	1422995_at	-0.07648	0.252506
																	1417493_at	-0.01995	0.114215
																	1427458_at	-0.14079	0.878829
																	1421763_at	0.012965	0.074286
																	1450210_at	-0.06635	0.272164
																	1423635_at	0.199496	0.603373
																	1437419_at	-0.10822	0.421416
																	1422912_at	-0.00623	0.016501
																	1421283_at	-0.07935	0.380447
																	1450759_at	-0.10995	0.533751
																	1432410_a_at	0.183654	1.85724
																	1449873_at	-0.05177	0.215023
																	1450342_at	0.116951	0.869912
																	1425493_at	0.069167	0.499037
																	1422872_at	0.122754	0.529483
																	1419616_at	-0.23346	1.64539
																	1433636_at	-0.10603	0.618056
																	1422084_at	-0.03774	0.147064
																	1428669_at	-0.058	0.290796
																	1424890_at	-0.07882	0.250051
																	1427908_at	0.022945	0.125236
																	1431731_at	0.050778	0.233128
																	1422470_at	-0.02822	0.174643
																	1416923_a_at	-0.10724	0.714138
																	1420683_at	0.188531	1.39063
																	1427516_a_at	0.123695	0.905868
																	1460736_at	-0.22131	1.89857
																	1417040_a_at	0.072213	0.427881
																	1452637_a_at	-0.30003	2.40075
																	1434544_at	-0.14064	1.02495
																	1427599_at	0.262619	1.49115
																	1423264_at	0.046393	0.339569
																	1451918_a_at	-0.00569	0.033057
																	1419299_at	-0.07544	0.563576
																	1448119_at	0.04583	0.231447
																	1420235_at	-0.08974	0.643848
																	1420347_at	-0.02941	0.147025
																	1419348_at	0.143884	0.69873
																	1439423_x_at	0.034438	0.192132
																	1418378_at	0.10028	0.418341
																	1425046_at	0.11254	0.710616
																	1449211_at	0.084708	0.740542
																	1427311_at	-0.27548	1.77615
																	1425693_at	-0.00993	0.043676
																	1416738_at	-0.05977	0.401572
																	1427316_s_at	-0.13047	0.928831
																	1451417_at	0.333922	2.41604
																	1419076_a_at	0.159609	0.825661
																	1426605_at	-0.14827	0.584641
																	1434821_at	-0.07997	0.598511
																	1436971_x_at	0.109486	0.891727
																	1423199_at	-0.18743	1.79224
																	1424922_a_at	-0.10764	0.687326
																	1448521_at	-0.10136	0.559735
																	1452350_at	-0.22666	1.14572
																	1450178_at	-0.06581	0.521479
																	1416924_at	-0.01629	0.099374
																	1417318_at	0.123928	0.665894
																	1433954_at	0.358402	2.54201
																	1423841_at	-0.38612	1.30959
																	1423189_at	-0.0259	0.159654
																	1426129_at	0.184668	1.49413
																	1433463_at	-0.06282	0.338607
																	1460402_at	-0.08137	0.371068
																	1422265_at	-0.02658	0.117454
																	1427322_at	-0.2861	2.17403
																	1441182_at	0.200598	1.27665
																	1437345_a_at	0.100277	0.940927
																	1452372_at	-0.10927	0.713684
																	1456616_a_at	0.030351	0.21027
																	1422023_at	0.151967	1.28684
																	1421482_at	-0.27826	1.98268
																	1450131_a_at	0.192888	1.9875
																	1449453_at	0.418934	2.38778
																	1424921_at	0.033936	0.11951
																	1455286_at	-0.08234	0.615699
																	1438578_a_at	-0.03766	0.118418
																	1428303_at	0.042971	0.188849
																	1424054_at	-0.08087	0.452651
																	1425660_at	-0.17473	0.840059
																	1424537_at	0.027915	0.125384
																	1421161_at	0.113315	0.289403
																	1417987_at	0.038982	0.162182
																	1433863_at	-0.36219	2.26059
																	1424074_at	-0.24428	1.85531
																	1437455_a_at	0.309974	0.601365
																	1448272_at	0.536474	0.469608
																	1449007_at	-0.0415	0.210611
																	1426520_at	0.143773	0.62466
																	1422755_at	0.237267	0.904954
																	1419175_a_at	0.143022	1.07189
																	1421264_at	0.208456	0.980766
																	1425680_a_at	-0.12857	0.879022
																	1424046_at	1.03679	2.80734
																	1416961_at	0.452029	3.51011
																	1448473_at	-0.09384	0.714144
																	1460355_at	-0.12693	0.516965
																	1423575_a_at	-0.08016	0.640517
																	1439466_s_at	-0.14169	1.24291
																	1419003_at	0.250028	1.78453
																	1422767_at	-0.11039	0.787406
																	1450845_a_at	0.148046	0.894087
																	1424608_a_at	-0.16127	1.59892
																	1451085_at	-0.01119	0.068688
																	1419940_at	0.128031	0.592967
																	1425078_x_at	-0.08266	0.634689
																	1431350_at	-0.07975	0.393267
																	1416886_at	-0.20329	0.76427
																	1422772_at	-0.12716	0.884641
																	1416655_at	-0.12445	0.962487
																	1417381_at	0.219607	0.319231
																	1434366_x_at	0.503828	1.6576
																	1448274_at	0.046566	0.349928
																	1449401_at	0.38374	0.647445
																	1422777_at	0.102974	0.460473
																	1425175_at	-0.36284	2.67009
																	1448912_at	0.100111	0.438649
																	1455264_at	-0.17578	0.884115
																	1422606_at	-0.56138	2.31492
																	1417050_at	-0.1761	1.36469
																	1424762_at	0.12516	0.544446
																	1431856_a_at	0.053311	0.294981
																	1417009_at	-0.24611	1.43273
																	1456437_x_at	-0.1072	0.287266
																	1424041_s_at	-0.04443	0.140731
																	1416051_at	0.008811	0.031017
																	1436344_at	0.056781	0.345559
																	1428095_a_at	-0.03419	0.205189
																	1454977_at	-0.01076	0.058284
																	1423954_at	1.71287	4.11433
																	1454174_a_at	0.065613	0.20557
																	1419483_at	0.178616	1.31692
																	1418021_at	0.097641	0.722971
																	1418037_at	0.048116	0.208188
																	1431901_a_at	0.022767	0.097298
																	1441421_at	0.029196	0.155348
																	1455310_at	-0.09831	0.554652
																	1422190_at	0.091098	0.408589
																	1449308_at	0.188756	1.21254
																	1441146_at	-0.02738	0.135957
																	1457588_at	-0.41941	1.98851
																	1447990_at	-0.07458	0.433575
																	1448012_at	0.130809	0.632889
																	1459893_at	-0.04312	0.206583
																	1448078_at	-0.11991	0.789404
																	1441394_at	-0.05337	0.180357
																	1447956_at	0.119991	0.748065
																	1420187_at	0.080013	0.698452
																	1442941_at	0.087897	0.584916
																	1459926_at	-0.0161	0.093737
																	1458215_at	-0.20819	1.48698
																	1433775_at	0.055617	0.207723
																	1447287_at	0.014218	0.086171
																	1419956_at	-0.15236	0.948882
																	1448093_s_at	-0.21494	1.62919
																	1419891_s_at	0.057953	0.289125
																	1442540_at	0.013433	0.052309
																	1443352_at	-0.02819	0.135655
																	1442526_at	0.034342	0.114865
																	1443472_at	0.039951	0.197513
																	1447182_at	0.108283	0.86084
																	1442665_at	-0.04308	0.222733
																	1449596_at	-0.05886	0.291558
																	1448088_at	0.184545	1.2422
																	1459925_at	0.242674	2.0042
																	1443001_at	0.007822	0.034556
																	1447981_at	0.152992	1.0821
																	1459891_at	0.244878	1.36346
																	1443414_at	0.11806	0.702296
																	1444829_at	0.029633	0.188494
																	1457379_at	0.117905	0.40699
																	1459220_at	0.215098	0.950374
																	1458862_at	0.071545	0.258937
																	1420048_at	0.184034	1.79635
																	1442566_at	-0.08551	0.671309
																	1458854_at	-0.0018	0.010142
																	1442211_at	0.215605	1.62444
																	1446790_at	0.00807	0.029574
																	1444887_at	0.056856	0.267834
																	1442597_at	0.014891	0.072321
																	1443461_at	0.007533	0.036049
																	1442494_at	-0.35582	2.91625
																	1445047_at	0.024588	0.115215
																	1446379_at	0.12397	0.523508
																	1441401_at	-0.02324	0.087846
																	1442948_at	-0.13548	0.924072
																	1459900_at	-0.06208	0.439752
																	1449595_at	0.054855	0.340491
																	1443473_at	-0.10462	0.933206
																	1442932_at	0.089249	0.418515
																	1443416_at	0.094659	0.353516
																	1447965_at	0.054753	0.184065
																	1442984_at	-0.03068	0.139444
																	1438755_at	-0.34429	1.54698
																	1442661_at	0.012583	0.055393
																	1449704_at	0.249159	1.06862
																	1456972_at	0.081643	0.425144
																	1458041_at	0.086541	0.689039
																	1446914_at	-0.1422	1.015
																	1419953_at	-0.06198	0.458616
																	1447978_at	-0.02075	0.095046
																	1457475_at	0.018697	0.122705
																	1449689_at	0.112519	0.675747
																	1454618_at	0.096843	0.698536
																	1425776_a_at	-0.0506	0.266001
																	1428012_at	0.350855	2.33023
																	1427472_a_at	-0.007	0.023958
																	1451625_a_at	-0.38386	2.55301
																	1422815_at	-0.02387	0.102337
																	1449638_at	-0.10154	0.415914
																	1428468_at	-0.14888	1.03703
																	1424591_at	-0.02663	0.086332
																	1418433_at	-0.08685	0.634928
																	1420733_at	-0.08243	0.586092
																	1422477_at	-0.2544	1.30334
																	1452307_at	-0.11424	0.736432
																	1421255_a_at	-0.01708	0.089057
																	1420597_a_at	-0.01667	0.06209
																	1425878_at	0.09277	0.706946
																	1451826_at	0.208154	0.957778
																	1425963_at	-0.03875	0.142351
																	1451946_a_at	-0.05691	0.232488
																	1424690_at	-0.44287	3.35476
																	1436030_at	-0.09642	0.673386
																	1450510_a_at	-0.20145	1.68982
																	1425812_a_at	0.096395	0.475327
																	1421297_a_at	0.055555	0.32712
																	1427974_s_at	-0.0673	0.336398
																	1421692_at	0.127165	0.856592
																	1449955_at	0.094002	0.551915
																	1423365_at	0.249697	1.1964
																	1427607_at	-0.15441	0.784595
																	1420442_at	-0.00735	0.023292
																	1449999_a_at	0.094683	0.821022
																	1450754_at	0.147705	1.11589
																	1419225_at	0.08466	0.650864
																	1425777_at	0.161292	0.87837
																	1452476_at	0.238659	2.03084
																	1448656_at	-0.13463	0.704452
																	1452089_at	-0.14717	0.605356
																	1422813_at	0.101956	0.780457
																	1420596_at	0.070888	0.245555
																	1450520_at	-0.14942	1.18672
																	1450975_at	0.014425	0.075918
																	1434785_at	-0.11366	0.709655
																	1451811_at	-0.15368	1.13438
																	1426336_at	0.13915	0.811946
																	1451864_at	-0.06424	0.247939
																	1451556_a_at	-0.16908	1.1497
																	1452047_at	-0.00402	0.013452
																	1452829_at	-0.09493	0.665157
																	1417378_at	-0.23677	1.62261
																	1418922_at	0.115498	0.574359
																	1426263_at	-0.48152	3.69883
																	1448955_s_at	0.074005	0.229019
																	1451499_at	-0.07209	0.189625
																	1429748_at	-0.18717	1.96843
																	1448738_at	-0.27142	0.492579
																	1451129_at	0.178273	1.17513
																	1452004_at	-0.23734	1.4488
																	1422639_at	0.086056	0.459642
																	1429483_at	0.004473	0.024048
																	1418688_at	-0.16631	0.595295
																	1425814_a_at	0.170177	0.557157
																	1424769_s_at	0.238124	0.861855
																	1417218_at	0.00177	0.007663
																	1424680_at	0.078291	0.587265
																	1417366_s_at	0.210806	1.19609
																	1422414_a_at	0.21463	0.829324
																	1450864_at	0.120721	1.13198
																	1450633_at	-0.10165	0.368353
																	1418608_at	0.124362	0.705186
																	1424713_at	0.013703	0.084202
																	1425846_a_at	0.079907	0.445858
																	1433806_x_at	-0.03811	0.143858
																	1415870_at	-0.00611	0.026294
																	1417605_s_at	0.119137	0.75979
																	1426389_at	0.240396	2.19046
																	1424633_at	-0.36923	0.924826
																	1452453_a_at	-0.18568	1.39504
																	1448676_at	-0.05072	0.265717
																	1422659_at	0.284447	1.37035
																	1423941_at	-0.09508	0.724498
																	1421941_at	-0.22783	1.55675
																	1418954_at	0.024901	0.093592
																	1424476_at	0.168551	0.727685
																	1423802_at	0.020537	0.092981
																	1417842_at	-0.15615	1.17136
																	1419691_at	-0.05778	0.334983
																	1435530_at	-0.18559	1.10325
																	1426901_s_at	-0.24563	2.52504
																	1428649_at	-0.04521	0.186325
																	1433709_at	-0.1096	0.932895
																	1422845_at	0.140472	0.766514
																	1417462_at	0.064952	0.30198
																	1450910_at	0.278617	1.41972
																	1450355_a_at	0.360311	1.47673
																	1417228_at	0.055558	0.302325
																	1452959_a_at	0.019667	0.11856
																	1449970_at	0.097581	0.559611
																	1434417_at	0.06871	0.568272
																	1416257_at	0.137295	0.828004
																	1426043_a_at	0.044994	0.30243
																	1418671_at	0.078731	0.357963
																	1450429_at	-0.05756	0.204971
																	1423097_s_at	-0.06327	0.469067
																	1421634_at	0.072576	0.291269
																	1422876_at	0.13849	0.849517
																	1426400_a_at	0.053079	0.394846
																	1416463_at	-0.15247	0.841285
																	1427944_at	-0.1197	0.729771
																	1431539_at	-0.02918	0.120246
																	1439455_x_at	0.248503	1.43918
																	1423057_at	-0.05248	0.373898
																	1418556_at	-0.0225	0.142831
																	1431668_at	0.084189	0.379974
																	1416193_at	0.031781	0.134118
																	1424547_at	-0.05038	0.170645
																	1424379_at	-0.03381	0.255922
																	1428485_at	0.037934	0.218446
																	1421307_at	0.404972	1.17956
																	1450725_s_at	0.1945	1.87404
																	1449234_at	-0.23187	2.14586
																	1448752_at	-0.05792	0.422119
																	1449434_at	-1.14179	2.05717
																	1448949_at	0.209097	1.53646
																	1419525_at	0.259915	1.6301
																	1419705_at	-0.06735	0.24834
																	1421001_a_at	0.070871	0.433416
																	1452484_at	-0.17514	1.10236
																	1427482_a_at	-0.17633	0.854819
																	1427013_at	-0.02443	0.079195
																	1449491_at	-0.08255	0.627637
																	1450142_a_at	0.128027	1.00984
																	1431359_a_at	-0.0323	0.174423
																	1425313_at	-0.37484	1.76941
																	1415976_a_at	0.116412	0.847116
																	1438415_s_at	-0.3296	2.22435
																	1451804_a_at	0.074661	0.564317
																	1427146_at	0.190582	1.03261
																	1427330_at	0.126483	0.647516
																	1422825_at	-0.06715	0.352445
																	1416736_at	-0.08509	0.656491
																	1451980_at	-0.15222	1.27286
																	1422518_at	-0.10437	0.600026
																	1450691_at	-0.01345	0.064864
																	1449265_at	-0.08196	0.262725
																	1418981_at	0.207523	1.16561
																	1418748_at	0.055252	0.365963
																	1448165_at	-0.01947	0.10061
																	1426165_a_at	0.200954	1.50068
																	1449591_at	0.259229	0.845772
																	1415995_at	-0.10564	0.925236
																	1448659_at	0.111746	0.761005
																	1424552_at	0.064674	0.309297
																	1449217_at	-0.15702	0.786941
																	1426125_a_at	0.074076	0.488451
																	1422598_at	0.072161	0.33833
																	1422529_s_at	-0.00329	0.011268
																	1449882_a_at	0.143911	1.34769
																	1426098_a_at	0.088694	0.497465
																	1422151_at	0.208285	1.10718
																	1416429_a_at	0.107509	0.75817
																	1426281_at	0.053697	0.21627
																	1425309_at	-0.16304	1.28495
																	1425852_at	0.073143	0.414093
																	1449074_at	-0.063	0.537859
																	1449145_a_at	-0.20417	0.842225
																	1425955_at	0.150525	0.672052
																	1418413_at	-0.04065	0.114931
																	1453891_at	-0.14032	1.00868
																	1416779_at	-0.20643	1.15602
																	1423771_at	0.052491	0.149408
																	1420551_at	-0.05514	0.333775
																	1433494_at	0.178931	1.38176
																	1434757_at	-0.04243	0.306417
																	1440964_s_at	0.10015	0.646344
																	1460716_a_at	-0.00357	0.015267
																	1455886_at	-0.10825	0.742712
																	1431692_a_at	0.03948	0.149475
																	1419020_at	0.098413	0.535228
																	1437203_at	-0.48447	3.15418
																	1423286_at	0.154591	0.587971
																	1422911_at	0.122237	0.96042
																	1460196_at	-0.16832	0.630808
																	1418509_at	-0.07025	0.329024
																	1427912_at	-0.06708	0.124672
																	1451398_at	-0.07145	0.409493
																	1423844_s_at	-0.43829	3.19697
																	1451531_at	-0.17595	1.50711
																	1422935_x_at	-0.07643	0.661146
																	1434116_at	-0.02472	0.10856
																	1454305_at	-0.1336	0.892928
																	1419583_at	-0.00627	0.010944
																	1421933_at	-0.29096	1.67842
																	1424407_s_at	-0.13516	1.26512
																	1449713_at	0.082475	0.668561
																	1419199_at	0.165564	0.77178
																	1451305_at	-0.19369	1.45933
																	1426422_at	-0.15675	1.51838
																	1426012_a_at	-0.15446	1.40178
																	1427962_at	0.086133	0.420565
																	1426097_a_at	0.028261	0.1329
																	1451370_at	-0.16379	1.20498
																	1427710_at	0.053511	0.242842
																	1451265_at	-0.06809	0.30272
																	1452218_at	-0.22762	1.81296
																	1424517_at	-0.23377	1.81202
																	1428066_at	0.175635	0.691829
																	1449096_at	-0.04931	0.253925
																	1452523_a_at	-0.09519	0.483347
																	1427657_at	0.133006	0.883317
																	1424699_at	-0.05813	0.399028
																	1424533_a_at	-0.03574	0.205534
																	1420430_a_at	-0.17066	1.07539
																	1425043_s_at	-0.02973	0.151407
																	1425146_at	-0.03963	0.149937
																	1452437_at	-0.03215	0.090936
																	1456101_at	0.093948	0.52606
																	1436073_at	-0.07965	0.545287
																	1427497_at	0.140642	1.27713
																	1419294_at	-0.11778	0.980978
																	1455805_x_at	-0.09819	0.769034
																	1451799_at	-0.31397	1.12015
																	1427951_s_at	-0.14645	1.00338
																	1449345_at	0.277879	1.48854
																	1418543_s_at	-0.14307	1.33017
																	1424636_at	-0.15022	1.03293
																	1420522_at	0.101372	0.705247
																	1424465_at	-0.01678	0.088823
																	1449446_at	-0.21983	1.34846
																	1428311_at	0.101217	0.764599
																	1451578_at	-0.09517	0.50492
																	1449487_at	0.053862	0.214189
																	1417955_at	-0.04944	0.322049
																	1436839_at	-0.20807	1.41667
																	1437189_x_at	0.088774	0.490684
																	1454228_a_at	0.06836	0.556484
																	1449879_at	-0.05489	0.346993
																	1424186_at	0.299218	1.9371
																	1421383_at	-0.1498	1.00801
																	1439061_at	-0.17579	1.29629
																	1427157_at	-0.202	1.09675
																	1454197_a_at	-0.28277	1.37374
																	1437216_at	0.076771	0.213892
																	1427138_at	0.124933	0.726238
																	1453609_s_at	-0.0496	0.2737
																	1428505_at	-0.05559	0.357315
																	1418459_at	-0.12395	0.99062
																	1451395_at	0.127536	1.14779
																	1426928_at	-0.05419	0.167444
																	1419306_at	-0.03614	0.197099
																	1431604_a_at	0.203892	1.77053
																	1423527_at	-0.03094	0.210539
																	1419473_a_at	0.404416	2.6601
																	1421195_at	0.097012	0.464457
																	1454770_at	0.10491	0.510965
																	1421688_a_at	-0.11747	0.582035
																	1417789_at	0.043718	0.320981
																	1419282_at	0.041996	0.200297
																	1419413_at	0.171037	1.02417
																	1449277_at	-0.03137	0.129363
																	1420380_at	0.501567	1.85291
																	1422029_at	0.101027	0.461831
																	1419426_s_at	-0.03072	0.095236
																	1417925_at	0.014328	0.076872
																	1450488_at	0.075643	0.414559
																	1418777_at	-0.08853	0.822179
																	1434962_x_at	-0.19723	1.28165
																	1450218_at	0.143822	0.869758
																	1419561_at	-0.46283	3.12927
																	1421578_at	-0.14478	0.893099
																	1418126_at	0.025711	0.067804
																	1420249_s_at	-0.1285	0.675171
																	1421228_at	0.212054	2.08188
																	1419684_at	0.11128	0.485701
																	1448898_at	0.252737	1.01551
																	1434648_a_at	-0.12861	0.912701
																	1460382_at	0.125692	0.747221
																	1416039_x_at	0.310591	0.163092
																	1416953_at	0.075239	0.151549
																	1426852_x_at	0.043629	0.259061
																	1448593_at	0.194788	1.2854
																	1419015_at	0.108191	0.653071
																	1449177_at	-0.09343	0.658291
																	1417911_at	1.71857	5.17084
																	1419943_s_at	1.00581	4.0266
																	1435998_at	0.030439	0.090307
																	1450920_at	1.69215	4.58473
																	1427744_at	-0.09988	0.663824
																	1417861_at	0.118271	1.00071
																	1448698_at	0.796251	5.14197
																	1430127_a_at	0.234213	1.31622
																	1415907_at	-0.02767	0.14802
																	1420745_a_at	-0.12689	1.22407
																	1416492_at	0.298549	2.22577
																	1422535_at	0.143057	0.575596
																	1422513_at	0.162003	1.21906
																	1450016_at	0.337326	1.54547
																	1416488_at	0.020475	0.088438
																	1456293_s_at	0.093052	0.705158
																	1416427_at	-0.0655	0.371818
																	1455653_at	-0.36416	2.12209
																	1424830_at	-0.35268	2.60292
																	1423622_a_at	0.03587	0.052366
																	1454149_a_at	-0.10021	0.700251
																	1451334_at	-0.05355	0.385737
																	1419313_at	-0.17081	0.856333
																	1427088_at	-0.31167	2.11676
																	1424420_at	-0.14797	1.27854
																	1419610_at	-0.12817	0.589948
																	1421420_at	0.116462	0.873328
																	1422349_at	0.033417	0.085978
																	1421186_at	0.486675	1.71126
																	1422957_at	0.155695	0.673662
																	1421655_a_at	0.000932	0.003053
																	1422260_x_at	-0.10644	0.919921
																	1450357_a_at	0.098233	0.651278
																	1423466_at	-0.02131	0.06517
																	1422291_at	-0.00518	0.016916
																	1421919_a_at	-0.1684	0.559822
																	1427736_a_at	-0.11826	0.353494
																	1448615_at	-0.19447	1.43923
																	1451483_s_at	0.063104	0.279822
																	1452223_s_at	-0.02382	0.123217
																	1433534_a_at	0.079489	0.378982
																	1426067_x_at	0.088039	0.72365
																	1456082_x_at	0.184477	1.45382
																	1417258_at	-0.03144	0.211104
																	1455988_a_at	0.087562	0.57292
																	1419227_at	-0.01903	0.100687
																	1415816_at	-0.12105	0.893842
																	1436973_at	-0.14136	0.987249
																	1433554_at	-0.0735	0.651449
																	1425658_at	0.029951	0.123059
																	1417268_at	0.4648	1.77873
																	1456085_x_at	0.075732	0.505212
																	1420066_s_at	0.141259	0.862713
																	1419144_at	-0.04015	0.120611
																	1416440_at	0.061491	0.445433
																	1424509_at	-0.05262	0.317943
																	1421547_at	0.150186	0.537227
																	1450570_a_at	0.163882	0.884954
																	1449130_at	0.111479	0.66496
																	1421647_at	0.058355	0.158399
																	1418770_at	0.076495	0.395692
																	1448788_at	-0.03743	0.114038
																	1422191_at	-0.01966	0.118923
																	1425243_at	0.278328	1.74292
																	1426172_a_at	0.375037	1.54004
																	1426157_a_at	0.097873	0.307128
																	1421562_at	0.207591	0.75735
																	1426183_a_at	-0.04848	0.22774
																	1420582_at	-0.04232	0.150579
																	1449971_a_at	-0.02959	0.173804
																	1449918_at	-0.02165	0.080154
																	1419768_at	0.062606	0.298541
																	1449991_at	0.155435	1.4949
																	1420716_at	-0.15761	0.938584
																	1417439_at	0.111667	0.929747
																	1437502_x_at	0.624817	1.7893
																	1452389_at	0.016749	0.090491
																	1419714_at	-0.24219	1.32727
																	1417599_at	0.042282	0.205604
																	1437025_at	0.066839	0.449806
																	1420906_at	0.12322	0.880637
																	1417224_a_at	-0.1493	0.845998
																	1435903_at	-0.05715	0.262995
																	1428018_a_at	-0.00077	0.002588
																	1424832_at	-0.03531	0.107665
																	1427994_at	0.218968	1.44355
																	1448919_at	-0.10299	0.653491
																	1417100_at	-0.03205	0.234468
																	1450513_at	0.176454	1.14834
																	1416072_at	0.185773	0.88582
																	1450884_at	0.442507	1.51211
[truncated: 11,461 more rows]
[truncated: 15 more columns]

## Sheet: Figure 2
Figure 2
	Figure 2c				Figure 2d				Figure 2e														Figure 2f					Figure 2g						Figure 2h
		Ctns WT	Ctns KO			Ctns WT	Ctns KO			Slc3a1		Slc7a13		Slc5a2		Foxm1		Sox9		Vimentin				Ctns WT	Ctns KO			Ctns WT		Ctns KO					Lamp1		Cath D		Lc3
		0	7			98	12			Ctns WT	Ctns KO	Ctns WT	Ctns KO	Ctns WT	Ctns KO	Ctns WT	Ctns KO	Ctns WT	Ctns KO	Ctns WT	Ctns KO			5.003	6.115				+baf		+baf				Ctns WT	Ctns KO	Ctns WT	Ctns KO	Ctns WT	Ctns KO
		17	0			43	1			0.74	0.37	1.53	0.59	1.24	0.53	1.31	2.97	0.95	1.85	1.22	4.15			7.227	6.115			5.2	12	10	15				1	1.15934	1	0.080752	1	2.08302
		0	43			165	6			0.94	0.52	1.16	0.73		0.97	0.64	2.93	0.76	1.95	1.08	3.99			2.363	7.088			1.25	8	9.78	8.5				1	1.3271	1	0.190192	1	1.61202
		8	8			82	3			1.43	0.59		0.31	0.97	0.29	1	2.91	1.33	1.82	0.75	2.97			4.725	7.088			2.6	11.5	12	13.5				1	1.32164	1	0.341548	1	2.31659
		0	44			195	31			0.88	1.02	1.18	0.79	1.23	1.12	1.05	3.65	0.96	2.55	0.95	3.49			6.81	2.363			4.2	12	7.5	16.5
		14	38			91	9																	4.725	2.224			2.01	10	13	12			Mean	1	1.269	1	0.2042	1	2.004
		31	5			244	10		Mean	0.9975	0.625	1.29	0.605	1.147	0.7275	1	3.115	1	2.043	1	3.65			1.39	5.42			3.2	12.5	11	14.5			Std. Deviation	0	0.09532	0	0.131	0	0.3589
		0	0			154	2		Std. Deviation	0.3003	0.2789	0.2081	0.2138	0.1531	0.3844	0.2758	0.3575	0.2385	0.3429	0.1998	0.5334			4.864	4.169			1.26	6.5	7.98	7.5			Std. Error of Mean	0	0.05503	0	0.07561	0	0.2072
		0	6			204	7		Std. Error of Mean	0.1501	0.1394	0.1201	0.1069	0.08838	0.1922	0.1379	0.1788	0.1192	0.1714	0.09992	0.2667			3.891	5.559			2.65	11	14	12.98
		0	0			139	9																	1.112	3.753			2.58	13	12	14			Lamp1
		0	11			190	18																	2.78	1.251			4	10.5	13	9.5			Unpaired t test
		36	16			292	24		Slc3a1															2.641	11.952									P value	0.0081
		0	6			225	60		Unpaired t test															1.112	9.729		Mean	2.895	10.7	11.03	12.4			P value summary	**
		17	6			266	41		P value	0.1189														4.308	6.81		Std. Deviation	1.28	2.058	2.182	2.979			Significantly different (P < 0.05)?	Yes
		0	15			15	15		P value summary	ns														3.057	9.311		Std. Error of Mean	0.4047	0.6506	0.69	0.9421			One- or two-tailed P value?	Two-tailed
		0	11			67	33		Significantly different (P < 0.05)?	No														1.251	8.617									t, df	t=4.894, df=4
		0	20			141	79		One- or two-tailed P value?	Two-tailed														7.366	5.559		Šídák's multiple comparisons test	Mean Diff.	95.00% CI of diff.	Below threshold?	Summary	Adjusted P Value
		7	5			144	14		t, df	t=1.818, df=6														2.919	1.675		Ctns wt vs. Ctns wt + baf	-7.805	-10.28 to -5.332	Yes	****	<0.0001		Cath D
		13	13			38	1																	4.864	6.254		Ctns wt vs. Ctns ko	-8.131	-10.60 to -5.658	Yes	****	<0.0001		Unpaired t test
		11	20			70	4																	5.976	3.197		Ctns ko vs. Ctns KO + baf	-1.372	-3.845 to 1.101	No	ns	0.435		P value	0.0005
		0	20			117	30		Slc7a13															2.78	3.057									P value summary	***
		6	37			101	21		Unpaired t test															3.197	0.422									Significantly different (P < 0.05)?	Yes
		0	62			113	0		P value	0.0082														3.752	2.779									One- or two-tailed P value?	Two-tailed
		17	15			137	27		P value summary	**														1.251	2.085									t, df	t=10.53, df=4
		9	0			222	0		Significantly different (P < 0.05)?	Yes														0.044	3.475
		8	0			395	12		One- or two-tailed P value?	Two-tailed														0.023	2.641									Lc3
		17	3			82	16		t, df	t=4.240, df=5														6.115	4.586									Unpaired t test
		0	15			156	4																	5.142	4.447									P value	0.0084
		0	8			146	12																	1.112	10.006									P value summary	**
		0	13			62	13		Slc5a2															2.502	4.308									Significantly different (P < 0.05)?	Yes
		6	13			97	4		Unpaired t test															6.81	7.922									One- or two-tailed P value?	Two-tailed
		6	18			291	3		P value	0.14														4.586	7.227									t, df	t=4.845, df=4
		0	26			155	9		P value summary	ns														3.474	5.142
		0	4			149	34		Significantly different (P < 0.05)?	No														3.614	2.641
		0	0			34	12		One- or two-tailed P value?	Two-tailed														1.113	9.311
		0	8			67	0		t, df	t=1.753, df=5														6.254	7.505
		0	0			404	4																	1.946	4.725
		7	15			155	2																	2.224	0.975
		0	34			301	3		Foxm1															3.892	3.891
		0	44			151	19		Unpaired t test															5.976	4.308
		0	23			333	36		P value	<0.0001														6.115	11.952
		8	22			490	142		P value summary	****														3.474	0.973
		0	47			701	7		Significantly different (P < 0.05)?	Yes														0.418	4.17
		0	57			321	7		One- or two-tailed P value?	Two-tailed														6.115	7.783
		21	29			346	5		t, df	t=9.368, df=6														1.112	4.864
		0	18			98	5																	3.336	7.227
		7	23			17	1																	6.949	1.67
		0	12			285	69		Sox9															2.641	5.281
		0	18			356	31		Unpaired t test															5.003	0.557
		0	26			195	37		P value	0.0025														1.807	1.251
		0	42			4	6		P value summary	**														6.393	6.393
		13	7			69	6		Significantly different (P < 0.05)?	Yes														4.586	3.892
		22	8			183	12		One- or two-tailed P value?	Two-tailed														2.502	0.558
		17	0			96	93		t, df	t=4.992, df=6														3.892	5.837
		8	6			230	88																	1.669	0.286
		5	50			108	38																	5.976	7.366
		0	9			113	86		Vimentin															6.671	2.78
		13	0			91	128		Unpaired t test															5.42	0.835
		0				114	62		P value	<0.0001														2.502	6.671
		0				121	220		P value summary	****														1.39	2.641
	Mean	5.733	17.34			81	65		Significantly different (P < 0.05)?	Yes														3.752	9.311
	Std. Deviation	8.332	15.9			249	44		One- or two-tailed P value?	Two-tailed														4.864	2.641
	Std. Error of Mean	1.076	2.088			346	35		t, df	t=9.304, df=6														3.474	7.227
						83	356																	0.142	2.641
	Unpaired t test					177	57																	3.614	3.197
	P value	<0.0001				396	223																	4.725	6.393
	P value summary	****				667	346																	5.837	3.059
	Significantly different (P < 0.05)?	Yes				130	83																	0.698	11.396
	One- or two-tailed P value?	Two-tailed				35	196																	0.835	10.145
	t, df	t=4.991, df=116				486	73																	2.502	5.42
						156	90																	1.251	2.641
						260	57																	4.864	3.474
						326	114																	3.613	4.309
						419	70																	3.474	2.643
						455	9																	5.837	2.369
						127	169																	9.033	8.061
						364	244																	0.422	9.034
						264	204																	9.45	10.701
						267	87																	6.115	12.091
						296	189																	3.058	6.671
						383	208																	9.033	1.118
						340	200																	8.755	12.647
						292	313																	7.644	3.752
						195	147																	3.614	0.152
						383	109																	4.03	4.031
						99	81																	3.197	10.701
						186	66																	2.502	7.505
						268	249																	9.033	6.115
						188	229																	0.284	6.254
						114	148																	3.614	5.976
						149	317																	10.701	5.281
						85	99																	7.644	2.502
						120	169																	4.308	4.448
						70	94																	0.558	9.867
						80	192																	0.973	10.701
						8	196																	6.671	7.783
						83	188																	3.196	3.891
						11	108																	5.559	15.148
						142	91																	2.641	11.674
						19	140																	1.39	5.42
						119	74																	2.502	1.114
						196	224																	1.946	12.23
						415	84																	1.272	7.366
						86	200																	3.13	6.81
						263	51																	6.43	5.837
						204	172																	3.553	0.039
						95	166																	1.015	4.309
						148	45																	1.946	10.562
						232	67																	0.169	3.475
						173	164																	0.931	5.976
						184	121																	1.269	7.644
						487	42																	3.469	8.616
						304	202																	4.484	5.281
						313	243																	1.946	1.113
						190	208																	2.707	7.922
						472	125																	5.499	3.057
						369	279																	1.607	3.197
						280	113																	6.091	12.925
						125	80																	6.007	6.532
						210	214																	6.345	7.366
						654	125																	0.677	9.033
						185	163																	1.269	5.281
						262	47																	2.2	5.559
						400	154																	1.185	0.834
						297	145																	6.176	9.172
						237	241																	0.931	7.644
						317	246																	4.991	3.058
						212	252																	2.453	7.922
						400	162																	4.991	2.085
						185	145																	1.777	10.84
						349	132																	2.453	2.78
						35	198																	0.178	2.641
						8	161																	1.27	3.891
						67	177																	0.931	2.918
						138	156																	1.354	6.532
						226	82																	4.738	12.647
						117	122																	2.876	5.837
						632	332																	3.638	6.393
						450	55																	0.34	5.559
						172	181																	5.245	5.698
						178	16																	2.285	2.502
						357	189																	5.499	0.557
						476	98																	5.245	5.837
						191	161																	5.33	6.254
						642	243																	3.3	2.086
						336	54																	4.738	17.928
						404	21																	2.369	2.226
						266	49																	1.777	10.145
						386	317																	0.34	4.725
						262	14																	0.086	3.752
						439	62																	2.115	6.255
						298	78																	0.763	8.616
						439	88																	0.678	0.699
						264	250																	3.807	4.725
						369	287																	2.115	8.894
						254	278																	1.861	10.006
						194	84																	1.185	8.617
						532	46																	3.469	0.291
						420	26																	1.607	7.644
						206	165																	0.508	5.282
						587	34																	2.115	9.589
						432	32																	0.424	4.309
						288	19																	3.638	5.42
						526	14																	0.846	1.114
						380	9																	4.991	1.252
						218	20																	4.315	8.477
						221	199																	0.029	5.142
						698	72																	1.523	9.589
						500	101																	0.045	6.393
						358	17																	1.016	0.161
						263	49																	3.553	4.587
						31	156																	1.015	4.17
						300	92																	0.423	4.031
						419	163																	2.623	3.476
						828	3																	0.931	8.478
						592	156																	0.762	12.508
						374	155																	3.638	2.363
						437	30																	2.369	10.701
						423	276																	1.439	8.617
						258	129																	0.846	1.808
						392	110																	3.553	9.867
						330	191																	2.623	6.254
						209	122																	2.2	12.786
						28	45																	1.1	8.894
						310	63																	1.777	4.725
						406	19																	3.13	1.114
						80	42																	1.1	8.617
						289	32																	4.991	2.363
						612	141																	1.269	11.257
						115	139																	0.508	5.142
						594	208																	3.553	6.254
						63	74																	3.384	1.807
						447	122																	1.269	9.589
						412	160																	2.877	6.254
						453	136																	0.255	7.505
						385	126																	2.876	7.088
						349	58																	2.03	7.644
						268	14																	2.2	7.227
						454	16																	4.568	5.698
						714	142																	1.777	5.42
						349	16																	1.016	7.783
						184	1																	1.1	5.004
						262	103																	3.553	7.088
						531	19																	4.399	6.115
						303	6																	5.414	5.142
						692	30																	0.677	2.78
						348	10																	4.822	7.227
						179	13																	6.345	6.671
						609	3																	8.859	5.281
							7																	6.582	8.338
							8																	6.998	1.668
							0																	9.844	1.112
							8																	5.439	6.393
							3																	8.116	4.169
							1																	4.678	4.873
							5																	4.82	4.216
							2																	4.711	3.858
							14																	7.769	6.82
							3																	9.596	7.405
							1																	11.86	3.498
							35																	6.498	9.625
							0																	4.946	8.108
							4																	8.784	11.66
							2																	7.824	9.401
							2																	2.862	6.153
							1																	7.448	8.485
							4																	3.138	9.187
							0																	4.39	12.972
							0																	8.364	6.385
							2																	3.308	11.988
							2																	3.038	9.153
							0																	2.24	6.572
							1																	10.181	5.417
							2																	4.197	10.002
							2																	3.805	10.006
							1																	3.138	8.835
							3																	9.186	13.131
							4																	2.301	6.496
							6																	6.352	11.999
							2																	6.796	11.707
							355																	3.881	6.471
							252																	4.828	8.662
							111																	2.374	15.233
							227																	3.398	13.051
							259																	3.71	13.593
							173																	3.223	15.288
							149																	4.176	7
							173																	8.597	5.653
							145																	10.378	7.887
							354																	7.777	16.289
							126																	4.813	8.73
							335																	6.666	13.729
							279																	5.794	10.626
							326																	3.264	7.997
							65																	5.716	9.743
							29																	4.157	10.532
							53																	6.123	3.642
							47																	13.138	14.984
							134																	10.974	6.404
							155																	8.899	11.026
							45																	2.101	6.362
							38																	10.547	3.603
							62																	6.349	6.072
							21																	12.78	4.354
							79																	10.548	4.507
							33																	2.606	4.881
							48																	9.993	10.907
							37																	8	9.22
							24																	5.411	6.482
							279																	8.679	10.969
							267																	5.35	14.897
							341																	15.047	7.596
							241																	6.588	8.899
							307																	13.408	6.424
							152																	11.024	4.516
							267																	13.791	5.165
							339																	9.868	7.678
							234																	8.271	10.866
							358																	3.291	12.607
							220																	12.938	6.459
							340																	9.032	12.302
							333																	10.255	5.347
																								13.463	9.782
					Mean	262.6	100.1																	4.585	4.903
					Std. Deviation	168.6	98.75																	9.362	3.805
					Std. Error of Mean	11.66	5.88																	5.462
																								4.479
					Unpaired t test																			6.942
					P value	<0.0001																		2.461
					P value summary	****																		3.322
					Significantly different (P < 0.05)?	Yes																		2.054
					One- or two-tailed P value?	Two-tailed																		4.13
					t, df	t=13.38, df=489																		4.532
																								3.377
																								5.804
																								2.859
																								3.756
																								7.205
																								5.768
																								8.795
																								5.802
																								9.306
																								3.94
																								2.8
																								6.929
																								8.009
																								3.793
																								5.189
																								5.504
																								3.731
																								4.489
																								5.654
																								5.164
																							Mean	4.318	6.447
																							Std. Deviation	2.993	3.555
																							Std. Error of Mean	0.1692	0.2106
																							Unpaired t test
																							P value	<0.0001
																							P value summary	****
																							Significantly different (P < 0.05)?	Yes
																							One- or two-tailed P value?	Two-tailed
																							t, df	t=7.945, df=596

## Sheet: Figure 3
Figure 3
	Figure 3b					Figure 3c					Figure 3d					Figure 3e													Figure 3g													Figure 3h					Figure 3i
																														Atp6v1b2		Atp6v0d1		RAgC		Lamp1		p14/Lamtor2					Ctns WT	Ctns KO				Ctns WT	Ctns KO
	Q8BKX6	7.02389	2.79329			C19725	-9.53393	4.65515				N° of Hits	P value																	Ctns WT	Ctns KO	Ctns WT	Ctns KO	Ctns WT	Ctns KO	Ctns WT	Ctns KO	Ctns WT	Ctns KO				0.1	0.59				8.52198	53.8543
	Q91ZU6	4.56615	2.60606			C19745	-9.53393	4.65515			Central carbon metabolism in cancer	71	22.0477	18																1	1.27104	1	1.26932	1	2.0211	1	1.49137	1	1.96344				0.29	0.65				10.161	44.5498
	A2AL36	3.65787	0.494557			C10956	-8.94889	4.90053			Pyruvate metabolism	44	10.7282	17																1	1.63175	1	2.00371	1	1.44306	1	1.16459	1	2.57546				0.14	0.75				5.03213	12.0932
	Q69Z38	3.49841	0.432074			C05380	-7.70981	4.16781			Autophagy - animal	77	9.92082	16																1	2.89486	1	1.26335	1	2.07267	1	1.17669	1	3.06562				0.2	0.85				30.5796	15.4453
	Q8R0W0	3.47922	0.496242			C12248	-7.70981	4.16781			Glycine, serine and threonine metabolism	42	9.65956	15																1	1.763	1	1.36424	1	1.4274	1	1.08838	1	2.16077				0.18	0.49				10.3465	38.3604
	Q9QY73	3.1711	4.37667			C16623	-7.70981	4.16781			Purine metabolism	97	9.35262	14																													0.2	0.79				5.19769	69.6628
	Q62074	3.0659	0.849451			C06124	-7.16909	3.8427			Aminoacyl-tRNA biosynthesis	51	9.19111	13															Mean	1	1.89	1	1.475	1	1.741	1	1.23	1	2.441				0.11	0.56				5.96042	44.5139
	Q8BHN1	2.937	4.1077			C00109	-6.95041	4.0593			Alanine, aspartate and glutamate metabolism	34	9.13787	12															Std. Deviation	0	0.7014	0	0.3554	0	0.3538	0	0.1784	0	0.4881				0.19	0.69				13.2559	57.0288
	O55126	2.74503	1.68377			C00164	-6.95041	4.0593			Renal cell carcinoma	124	8.767	11															Std. Error of Mean	0	0.3507	0	0.1777	0	0.1769	0	0.0892	0	0.2441				0.18	0.45				11.195	49.4077
	Q9JLB4	2.74481	2.10401			C00232	-6.95041	4.0593			Citrate cycle (TCA cycle)	32	8.51713	10																													0.14	0.6				15.1055	22.8019
	Q9DC29	2.73598	0.352837			C00349	-6.95041	4.0593			Valine, leucine and isoleucine degradation	44	7.62525	9																													0.15	0.4				7.75777	71.0971
	E9Q557	2.66777	2.1204			C01796	-6.95041	4.0593			Arginine biosynthesis	25	7.54516	8															Atp6v1b2														0.25	0.72				3.34159	49.8691
	E9Q555	2.65258	1.34217			C02022	-6.95041	4.0593			mTOR signaling pathway	85	7.48149	7															Unpaired t test														0.14	0.7				1.28571	48.236
	Q99JB7	2.64763	2.78636			C02045	-6.95041	4.0593			Pyrimidine metabolism	52	5.88273	6															P value	0.0442													0.25	0.59				2.15561	34.0188
	P51655	2.62649	2.27045			C06002	-6.95041	4.0593			Glycolysis / Gluconeogenesis	55	5.19382	5															P value summary	*													0.29	0.69				5.82864	52.6326
	Q68FL4	2.59824	1.34518			C06463	-6.95041	4.0593			Valine, leucine and isoleucine biosynthesis	9	4.67778	4															Significantly different (P < 0.05)?	Yes																		8.77542	36.1254
	Q8CJF7	2.59189	2.1398			C15587	-6.95041	4.0593			Fatty acid elongation	17	3.3565	3															One- or two-tailed P value?	Two-tailed												Mean	0.1873	0.6347				21.0673	41.2914
	Q9D0C4	2.50917	1.3349			C21030	-6.95041	4.0593			Pathways in cancer	114	3.05404	2															t, df	t=2.538, df=6												Std. Deviation	0.06041	0.1261				7.87633	24.2365
	Q9D6Y9	2.37579	3.14296			C02325	-5.75591	2.0963			Arginine and proline metabolism	40	3.03953	1																												Std. Error of Mean	0.0156	0.03256				9.58154	56.9415
	Q91WV7	2.36714	1.96036			C02726	-5.75591	2.0963																																								4.39802	64.739
	Q9CQQ7	2.3667	1.0449			C07350	-5.75591	2.0963																					Atp6v0d1													Unpaired t test						7.72093	104.863
	P13541	2.35378	0.5498			C09428	-5.75591	2.0963																					Unpaired t test													P value	<0.0001					5.25324	92.7007
	Q99PV0	2.33872	0.756794			C09429	-5.75591	2.0963																					P value	0.0368												P value summary	****					3.24303	83.9846
	P58281	2.33014	2.04804			C09432	-5.75591	2.0963																					P value summary	*												Significantly different (P < 0.05)?	Yes					3.61659	36.2934
	O35382	2.26543	1.20152			C09439	-5.75591	2.0963																					Significantly different (P < 0.05)?	Yes												One- or two-tailed P value?	Two-tailed					3.53987	70.2347
	Q91W18	2.26318	0.680187			C09475	-5.75591	2.0963																					One- or two-tailed P value?	Two-tailed												t, df	t=12.39, df=28					5.82868	49.4066
	Q8C7X2	2.25478	1.96195			C10709	-5.75591	2.0963																					t, df	t=2.674, df=6																		3.54188	49.638
	Q64430	2.20418	1.9022			C17659	-5.75591	2.0963																																								2.92587	76.7908
	Q8BMA6	2.20217	1.03054			C19515	-5.75591	2.0963																																								2.89946	83.5121
	Q80SU7	2.20211	0.380265			C08600	-4.7176	3.02318								Figure 3f													RagC																			3.96076	43.6416
	Q8BLF1	2.20177	1.34437			C11315	-4.7176	3.02318																					Unpaired t test																			6.06635	45.6467
	Q6DID3	2.18621	1.22084			C00392	-4.45189	3.69828									P-S6						P-4ebp1						P value	0.0058																		11.5182	44.1006
	Q9JIF7	2.15882	0.871321			C00794	-4.45189	3.69828									Ctns WT		Ctns KO				Ctns WT		Ctns KO				P value summary	**																		10.8384	46.8683
	P70404	2.14112	1.71026			C01489	-4.45189	3.69828									Stv	Fed	Stv	Fed			Stv	Fed	Stv	Fed			Significantly different (P < 0.05)?	Yes																		5.37031	34.3999
	Q01405	2.12809	1.09787			C01507	-4.45189	3.69828									0.14878	0.963004	0.391506	0.556951			0.374286	0.884168	0.96833	0.776119			One- or two-tailed P value?	Two-tailed																		4.26665	62.7721
	P08226	2.10266	1.62521			C01697	-4.45189	3.69828									0.170202	1.17494	0.826097	0.879237			0.494657	0.706936	0.902111	0.704281			t, df	t=4.189, df=6																		5.52408	55.7955
	P11531	2.06758	1.52971			C01722	-4.45189	3.69828									0.155933	1.37038	0.565704	0.501459			0.438643	0.929049	0.959957	0.899569																						2.30581	51.785
	P34914	2.06684	2.08697			C08290	-4.45189	3.69828																																								4.06576	23.6734
	Q80YV2	2.06416	1.10354			C21524	-4.45189	3.69828								Mean	0.1583	1.169	0.5944	0.6459		Mean	0.4359	0.8401	0.9435	0.7933			Lamp1																			11.4848	44.0675
	P10287	2.06139	2.42467			C02528	-3.82291	1.37228								Std. Deviation	0.01091	0.2037	0.2187	0.204		Std. Deviation	0.06023	0.1174	0.03606	0.09877			Unpaired t test																			12.4668	17.9878
	P32233	2.06013	1.29433			C04483	-3.82291	1.37228								Std. Error of Mean	0.006297	0.1176	0.1263	0.1178		Std. Error of Mean	0.03478	0.06781	0.02082	0.05703			P value	0.0417																		4.94735	92.2802
	P97479	2.05964	0.524773			C07880	-3.82291	1.37228																					P value summary	*																		5.92002	15.0192
	Q9DCG9	2.04232	1.18968			C08486	-3.82291	1.37228								Ctns wt Fed vs Ctns Wt Stv						Ctns wt Fed vs Ctns Wt Stv							Significantly different (P < 0.05)?	Yes																		4.945	36.4196
	Q8JZQ2	2.02186	1.3612			C09837	-3.82291	1.37228								Unpaired t test						Unpaired t test							One- or two-tailed P value?	Two-tailed																		11.2818	11.9231
	O88343	1.99898	1.70231			C09861	-3.82291	1.37228								P value	0.001					P value	0.0061						t, df	t=2.581, df=6																		22.1699	11.0718
	P12382	1.94987	1.43298			C09863	-3.82291	1.37228								P value summary	**					P value summary	**																									12.1485	33.1498
	Q62188	1.94814	0.816009			C11338	-3.82291	1.37228								Significantly different (P < 0.05)?	Yes					Significantly different (P < 0.05)?	Yes																									5.00917	25.8481
	Q8R121	1.92004	2.52664			C12300	-3.82291	1.37228								One- or two-tailed P value?	Two-tailed					One- or two-tailed P value?	Two-tailed						p14/Lamtor2																			3.19102	8.0407
	P53351	1.90083	1.99997			C12301	-3.82291	1.37228								t, df	t=8.583, df=4					t, df	t=5.304, df=4						Unpaired t test																			1.36488	22.7898
	P53657	1.89448	1.47038			C12302	-3.82291	1.37228																					P value	0.001																		4.05659	72.1771
	Q91YE6	1.88742	1.45139			C12306	-3.82291	1.37228								Ctns wt Stv vs Ctns ko Stv						Ctns wt Stv vs Ctns ko Stv							P value summary	**																		6.40891	66.1492
	Q9DD20	1.88382	1.84603			C14240	-3.82291	1.37228								Unpaired t test						Unpaired t test							Significantly different (P < 0.05)?	Yes																		6.90563	33.6558
	Q8CGU1	1.85135	1.64181			C15515	-3.82291	1.37228								P value	0.0261					P value	0.0002						One- or two-tailed P value?	Two-tailed																		2.51086	13.7214
	P70335	1.83604	1.96574			C15517	-3.82291	1.37228								P value summary	*					P value summary	***						t, df	t=5.905, df=6																		4.52034	28.8982
	P55937	1.8183	1.86672			C17646	-3.82291	1.37228								Significantly different (P < 0.05)?	Yes					Significantly different (P < 0.05)?	Yes																									3.35285	20.8753
	Q9D6Z1	1.81531	1.46029			C17660	-3.82291	1.37228								One- or two-tailed P value?	Two-tailed					One- or two-tailed P value?	Two-tailed																									0.74508	48.178
	Q02013	1.80995	3.28843			C17661	-3.82291	1.37228								t, df	t=3.450, df=4					t, df	t=12.52, df=4																									1.28518	30.1815
	P97857	1.80881	3.28962			C17662	-3.82291	1.37228																																								1.61036	28.9504
	Q69Z37	1.80722	1.26773			C17664	-3.82291	1.37228								Ctns ko Fed vs Ctns ko Stv						Ctns ko Fed vs Ctns ko Stv																										5.84796	59.6858
	O55060	1.79592	2.05229			C17687	-3.82291	1.37228								Unpaired t test						Unpaired t test																										5.21041	47.816
	Q99J87	1.78946	0.680247			C19625	-3.82291	1.37228								P value	0.7806					P value	0.0687																									4.46194	17.4992
	Q9ESX5	1.78422	1.68497			C20865	-3.82291	1.37228								P value summary	ns					P value summary	ns																									11.6625	62.3944
	Q9CQF9	1.7803	1.77033			C20867	-3.82291	1.37228								Significantly different (P < 0.05)?	No					Significantly different (P < 0.05)?	No																									3.35145	41.0084
	Q8CFI7	1.78006	0.641518			C00758	-3.65811	3.53684								One- or two-tailed P value?	Two-tailed					One- or two-tailed P value?	Two-tailed																									9.9024	69.8633
	P21460	1.77835	1.11993			C00841	-3.65811	3.53684								t, df	t=0.2979, df=4					t, df	t=2.473, df=4																									4.44981	36.7476
	O88552	1.77271	2.49356			C01275	-3.65811	3.53684																																								2.90306	27.1073
	P05063	1.76886	0.976578			C03089	-3.65811	3.53684																																								4.39126	18.636
	P52196	1.76128	1.10025			C09964	-3.65811	3.53684																																								4.55811	16.9425
	Q9DCY0	1.75472	1.26191			C14623	-3.65811	3.53684																																								4.2588	22.4718
	P09242	1.74607	3.07275			C16149	-3.65811	3.53684																																								8.13145	23.5003
	P37040	1.74417	2.10961			C16214	-3.65811	3.53684																																								4.41518	10.119
	Q8R001	1.74158	1.2123			C18084	-3.65811	3.53684																																								10.1187	9.55608
	Q80VC9	1.74154	0.509051			C18085	-3.65811	3.53684																																								8.82012	43.1351
	Q9D938	1.74093	1.33422			C21320	-3.65811	3.53684																																								4.00197	25.2187
	O89051	1.73783	3.00619			C11132	-2.98047	0.524272																																								16.4668	15.2951
	P27601	1.73671	2.14567			C00033	-2.61396	2.44645																																								5.36372	18.7369
	Q99LD4	1.71857	0.632262			C00266	-2.61396	2.44645																																								1.96895	32.2751
	Q8C6G8	1.71226	0.824644			C01796	-2.61396	2.44645																																								4.09648	26.2882
	Q9CY73	1.70186	1.9244			C02022	-2.61396	2.44645																																								7.61099	22.3862
	Q6NVE8	1.67845	0.550814			C02045	-2.61396	2.44645																																								10.0733	40.8392
	Q3B7Z2	1.66352	1.98995			C06463	-2.61396	2.44645																																								23.0701	20.4958
	Q8BRH0	1.66073	0.718826			C15587	-2.61396	2.44645																																								16.4428	13.8496
	Q9EQG9	1.65803	1.36121			C16608	-2.53965	2.00286																																								25.1395	19.5886
	Q8BK72	1.65653	1.23577			C00184	-2.5283	3.39555																																								21.312	61.4214
	Q6DFW4	1.64674	0.660342			C00186	-2.5283	3.39555																																								10.256	40.9821
	Q3U1J4	1.62827	0.872428			C00256	-2.5283	3.39555																																								23.058	40.559
	O09164	1.62076	1.11741			C00577	-2.5283	3.39555																																								5.35025	19.4746
	Q9Z0M5	1.61076	1.98092			C01013	-2.5283	3.39555																																								21.9556	36.468
	P51660	1.6097	0.769385			C01432	-2.5283	3.39555																																								34.4022	18.2746
	A2ASQ1	1.5966	2.06302			C02154	-2.5283	3.39555																																								30.4417	30.5703
	Q9EQH2	1.58916	1.82681			C02426	-2.5283	3.39555																																								14.8867	39.8869
	Q3TDQ1	1.58859	2.22792			C00121	-2.41506	3.90919																																								3.27018	20.9369
	D3YYU8	1.58794	1.29293			C00181	-2.41506	3.90919																																								8.07888	31.4403
	Q9R1Q6	1.58238	3.11804			C00216	-2.41506	3.90919																																								21.2283	105.882
	Q9DCT1	1.5813	0.811069			C00259	-2.41506	3.90919																																								10.1628	49.1264
	Q8BIL5	1.57229	1.7477			C00309	-2.41506	3.90919																																								16.976	70.7704
	Q91WT8	1.56885	1.04028			C00310	-2.41506	3.90919																																								10.8177	65.3579
	Q9CYH2	1.56673	1.86233			C00312	-2.41506	3.90919																																								16.1569	66.141
	P09528	1.56622	2.67456			C00476	-2.41506	3.90919																																								9.16625	17.7149
	Q06335	1.5548	2.33521			C00508	-2.41506	3.90919																																								11.9299	41.791
						C01394	-2.41506	3.90919																																								7.5107	15.3764
	Q99JX7	1.53941	0.87705			C01488	-2.41506	3.90919																																								6.96086	25.4219
	P06801	1.53191	1.32013			C01508	-2.41506	3.90919																																								7.55005	12.6484
	P21271	1.53136	1.00724			C01510	-2.41506	3.90919																																								23.1875	23.9816
	P46935	1.52843	1.18255			C02096	-2.41506	3.90919																																								39.5472	104.855
	O35286	1.52812	0.750574			C02204	-2.41506	3.90919																																								8.86965	80.8246
	P68181	1.52022	0.671989			C02205	-2.41506	3.90919																																								4.39012	19.5587
	Q8BU14	1.51894	0.75196			C02479	-2.41506	3.90919																																								5.65851	14.1915
	Q8R016	1.5129	2.77316			C02604	-2.41506	3.90919																																								9.33649	28.526
	Q3UIU2	1.51132	2.5585			C05052	-2.41506	3.90919																																								5.9873	39.1617
	Q8BWB6	1.50977	1.09979			C06115	-2.41506	3.90919																																								10.2227	57.9239
	P60229	1.50751	1.14763			C08346	-2.41506	3.90919																																								10.5299	74.7516
	Q9QXE0	1.50642	3.00272			C08353	-2.41506	3.90919																																								9.67877	38.7939
	Q9QXG4	1.50179	1.21571			C08354	-2.41506	3.90919																																								10.341	39.7164
	Q3U7R1	1.49969	1.12927			C08373	-2.41506	3.90919																																								39.868	27.0929
						C11476	-2.41506	3.90919																																								4.98916	29.8634
	G5E829	1.45678	0.981941			C14149	-2.41506	3.90919																																								5.5655	20.1987
	A6PWD2	1.45394	0.653362			C16639	-2.41506	3.90919																																								10.7411	15.9235
	Q9R0M5	1.45189	1.34316			C20569	-2.41506	3.90919																																								36.6884	66.956
	P35441	1.43892	1.98578			C21040	-2.41506	3.90919																																								20.1559	53.1425
	Q8C9B9	1.43512	1.19444			C21057	-2.41506	3.90919																																								17.7311	116.694
	Q9D379	1.43461	1.04578			C21067	-2.41506	3.90919																																								33.4914	24.3372
	Q8C0E3	1.43457	0.884281			C21382	-2.41506	3.90919																																								23.9394	41.8089
	Q9CQ62	1.42896	1.37891			C13668	-2.31685	1.53631																																								25.8621	49.6528
	P97494	1.4262	1.60864			C00337	-2.25743	1.67018																																								47.0908	18.1756
	Q8BTZ7	1.42579	1.09114			C00438	-2.25743	1.67018																																								23.7905	34.0526
	Q91XQ0	1.42302	0.34609			C00548	-2.25743	1.67018																																								19.7808	42.989
	Q3ULD5	1.41901	1.69351			C01454	-2.25743	1.67018																																								35.828	32.7661
	Q8CIB5	1.41218	0.77611			C03703	-2.25743	1.67018																																								31.0988	38.9599
	E9Q414	1.40531	0.767831			C03765	-2.25743	1.67018																																								44.1285	33.9294
	P18406	1.40039	1.83757			C04209	-2.25743	1.67018																																								33.8432	48.1031
	Q6ZWY9	1.39998	1.22645			C05613	-2.25743	1.67018																																								21.5947	37.2239
	O35350	1.39737	1.02908			C06224	-2.25743	1.67018																																								36.434	50.6649
	Q9ER88	1.39691	0.917176			C07085	-2.25743	1.67018																																								29.4377	34.0483
	Q7TQK5	1.39442	1.10054			C07086	-2.25743	1.67018																																								28.1072	32.6132
	O08810	1.39429	1.00652			C07189	-2.25743	1.67018																																								25.9278	34.2571
	Q9DBJ3	1.39294	1.32089			C07211	-2.25743	1.67018																																								29.9194	29.3456
	Q9D9V3	1.38527	1.12843			C07215	-2.25743	1.67018																																								43.5752	36.6991
	Q9R0H0	1.37981	2.16719			C10600	-2.25743	1.67018																																								20.5237	51.6844
	Q9Z1G4	1.37895	0.915434			C10700	-2.25743	1.67018																																								36.3224	35.5595
	Q58A65	1.37825	1.00722			C10761	-2.25743	1.67018																																								33.0956	96.3232
	Q9D3P8	1.37632	1.71706			C14087	-2.25743	1.67018																																								29.1477	38.8699
	Q672J9	1.37225	0.641957			C15583	-2.25743	1.67018																																								28.6332	93.8124
	Q69Z23	1.36938	0.869158			C20645	-2.25743	1.67018																																								45.6353	83.3517
	Q8R059	1.36812	3.25269			C21165	-2.25743	1.67018																																								20.7319	40.1058
	Q9QXE7	1.36115	1.2773			C21166	-2.25743	1.67018																																								24.0147	44.0759
	Q9WTX8	1.35654	1.383			C01095	-2.18066	0.501352																																								21.9481	50.182
	Q8K2T1	1.35464	0.979779			C01151	-2.18066	0.501352																																								22.1637	72.8307
	Q7TN98	1.35309	2.01874			C01182	-2.18066	0.501352																																								27.1083	25.9722
	Q8R180	1.34862	1.87174			C20440	-2.18066	0.501352																																								26.0011	26.4917
	Q9Z2H5	1.34854	0.863899			C20986	-2.18066	0.501352																																								12.1731	57.3118
	Q61655	1.33784	2.29383			C01657	-2.02665	0.925209																																								7.81342	37.6655
	Q99KP3	1.33406	2.19493			C15089	-2.02665	0.925209																																								8.04345	47.5795
	Q78PY7	1.33383	0.942275			C00127	-1.91584	1.38476																																								30.2309	18.7264
	Q64331	1.33107	1.07687			C21671	-1.91584	1.38476																																								15.3388	36.6594
	Q7TMB8	1.32937	0.473589			C00147	-1.89412	2.94463																																								11.4993	31.1707
	Q64378	1.32485	0.665063			C03059	-1.89412	2.94463																																								20.9681	27.859
	Q61147	1.32351	0.84756			C06056	-1.89412	2.94463																																								12.5138	55.6756
	Q9D958	1.31893	0.977238			C00037	-1.75027	2.27043																																								6.83832	38.4701
	Q9D2V7	1.31832	2.28596			C01837	-1.75027	2.27043																																								9.61076	48.0149
	Q9DCC4	1.31799	0.583163			C03317	-1.75027	2.27043																																								14.9197	31.5603
	P14685	1.31522	0.777134			C06808	-1.75027	2.27043																																								15.7296	64.2356
	P70303	1.31374	1.9231			C18091	-1.75027	2.27043																																								17.5738	31.109
	Q91VA6	1.30983	0.689942			C19445	-1.75027	2.27043																																								15.3746	21.7284
	Q8BZW8	1.30874	0.742434			C02528	-1.67028	1.22098																																								25.2569	44.9367
	Q6GQT9	1.30833	0.278621			C04483	-1.67028	1.22098																																								17.5792	84.9263
	P17426	1.30603	1.28695			C07880	-1.67028	1.22098																																								42.5168	28.3151
	Q8BGT5	1.30013	1.1632			C08486	-1.67028	1.22098																																								42.4006	43.8957
	O88545	1.29812	0.623525			C09837	-1.67028	1.22098																																								17.9323	65.16
	Q9Z2V5	1.2973	0.763767			C09861	-1.67028	1.22098																																								14.5115	64.4919
	O35488	1.29703	2.01768			C09863	-1.67028	1.22098																																								21.9335	27.0594
	P39061	1.29582	1.58047			C11338	-1.67028	1.22098																																								15.8314	54.9464
	Q7TNG5	1.29253	0.82697			C12300	-1.67028	1.22098																																								13.8703	35.5289
	Q80XI3	1.28608	1.42455			C12301	-1.67028	1.22098																																								34.4286	24.6302
	P48774	1.28503	1.16555			C12302	-1.67028	1.22098																																								10.1265	85.3124
	Q8JZV9	1.28083	1.88311			C12306	-1.67028	1.22098																																								22.1868	74.5184
	P29391	1.2786	2.73671			C14240	-1.67028	1.22098																																								33.0849	59.1706
	Q8K0L9	1.27666	0.873558			C15515	-1.67028	1.22098																																								27.7727	70.4798
	Q07417	1.27604	0.986418			C15517	-1.67028	1.22098																																								28.4307	39.156
	A2ARV4	1.27304	1.64251			C17646	-1.67028	1.22098																																								15.1527	30.1317
	Q91XE4	1.27185	1.85461			C17660	-1.67028	1.22098																																								14.0881	90.6441
	Q6A028	1.26864	0.925196			C17661	-1.67028	1.22098																																								22.0481	54.7417
	Q9D394	1.26814	2.08036			C17662	-1.67028	1.22098																																								35.3794	22.2974
	Q920B9	1.26763	0.515919			C17664	-1.67028	1.22098																																								35.7837	99.4545
	Q9JLB0	1.26675	1.13209			C17687	-1.67028	1.22098																																								11.9167	81.4602
	E2JF22	1.26528	1.0913			C19625	-1.67028	1.22098																																								26.5161	39.5012
	Q9R118	1.26134	1.75371			C20865	-1.67028	1.22098																																								30.6801	27.4512
	P27612	1.25795	0.689895			C20867	-1.67028	1.22098																																								13.9634	28.5888
	Q91WC0	1.25622	1.65224			C02140	-1.66878	2.2551																																								15.3738	22.5882
	Q8K0H1	1.25524	1.0276			C02942	-1.66878	2.2551																																								15.7547	64.3608
	Q8K209	1.25453	2.58107			C05477	-1.66878	2.2551																																								8.67544	27.3814
	P14576	1.25111	2.19058			C05488	-1.66878	2.2551																																								14.4701	22.0116
	Q6PDI5	1.24655	0.587853			C05497	-1.66878	2.2551																																								16.0784	66.1473
	Q5XJY5	1.24452	0.898747			C06391	-1.66878	2.2551																																								7.34028	16.34
	Q9Z2C5	1.24181	0.350178			C09133	-1.66878	2.2551																																								6.82276	37.2362
	Q8VCH0	1.23973	0.804838			C10573	-1.66878	2.2551																																								10.4148	39.0251
	Q9D5T0	1.23901	1.03504			C15002	-1.66878	2.2551																																								17.4132	42.0691
	Q60737	1.23736	0.844099			C15015	-1.66878	2.2551																																								30.9421	46.1794
	P83741	1.23689	0.602968			C15304	-1.66878	2.2551																																								12.8032	46.4203
	Q01149	1.23478	1.14956			C15363	-1.66878	2.2551																																								17.314	45.8185
	Q78IK4	1.23411	1.10996			C15365	-1.66878	2.2551																																								24.818	112.496
	Q6ZWQ0	1.22652	0.921752			C01657	-1.6651	1.48781																																								47.0206	41.8849
	P70336	1.22494	0.663757			C15089	-1.6651	1.48781																																								7.12071	49.831
	Q8CBY8	1.22195	0.558761			C20528	-1.60669	0.993411																																								9.9351	26.9587
	Q9DBG3	1.22178	0.847597			C20535	-1.60669	0.993411																																								12.6699	82.0008
	Q8VC30	1.22074	1.63662			C20558	-1.60669	0.993411																																								22.7257	75.2238
	Q8VCH6	1.22065	0.580175			C00219	-1.59818	1.12491																																								25.9981	103.464
	O55106	1.21205	1.46195			C00712	-1.59818	1.12491																																								11.0164	28.6601
	Q8BY87	1.20917	0.761918			C00808	-1.59818	1.12491																																								11.3837	31.0744
	Q9QXZ0	1.20811	0.795762			C00809	-1.59818	1.12491																																								8.53908	24.0626
	Q60949	1.20586	0.756699			C00964	-1.59818	1.12491																																								5.38671	45.071
	Q8C7R4	1.19822	0.768001			C01123	-1.59818	1.12491																																								4.7437	53.9945
	Q78JE5	1.19696	0.753597			C01499	-1.59818	1.12491																																								3.57121	49.3914
	Q3TKT4	1.19166	0.614764			C01712	-1.59818	1.12491																																								5.6573	36.5578
	Q9CWG8	1.19106	1.25656			C02213	-1.59818	1.12491																																								40.1739	36.1505
	Q3TNA1	1.19067	1.2119			C02452	-1.59818	1.12491																																								27.5608	49.5694
	Q9ERD7	1.18957	1.06665			C02759	-1.59818	1.12491																																								18.3678	30.6755
	O35405	1.18939	0.848363			C04435	-1.59818	1.12491																																								30.8634	23.7121
	P42227	1.18697	0.531782			C07271	-1.59818	1.12491																																								41.6658	43.5152
	Q7TNS2	1.18691	0.921014			C08363	-1.59818	1.12491																																								9.04228	18.163
	Q9D0I8	1.17929	1.25761			C08367	-1.59818	1.12491																																								12.0167	72.0346
	Q8CIE6	1.17564	0.460006			C09057	-1.59818	1.12491																																								13.784	24.4502
	Q99LE6	1.1743	0.812178			C09124	-1.59818	1.12491																																								29.9777	75.4332
	Q9DC70	1.17348	1.01043			C09847	-1.59818	1.12491																																								17.6474	58.0966
	Q9DB27	1.17227	0.653326			C09859	-1.59818	1.12491																																								7.73023	21.632
	P10630	1.17067	0.89892			C09885	-1.59818	1.12491																																								25.9126	57.1409
	Q9Z0J7	1.1652	2.31222			C09893	-1.59818	1.12491																																								15.9616	65.452
	Q8K010	1.16251	1.13057			C09906	-1.59818	1.12491																																									16.3848
	Q6P4T2	1.16214	0.412599			C11387	-1.59818	1.12491
	Q9D180	1.16161	1.34079			C11395	-1.59818	1.12491																																							Mean	15.35	43.6
	Q921I9	1.15842	2.19383			C11398	-1.59818	1.12491																																							Std. Deviation	11.25	22.7
	Q6P9R4	1.15791	0.229499			C11401	-1.59818	1.12491																																							Std. Error of Mean	0.7467	1.503
	Q91V92	1.1573	0.716124			C11408	-1.59818	1.12491
	O08691	1.15299	1.21506			C11409	-1.59818	1.12491																																							Unpaired t test
	Q8R519	1.15203	1.77163			C11412	-1.59818	1.12491																																							P value	<0.0001
	Q64514	1.14784	0.868075			C11415	-1.59818	1.12491																																							P value summary	****
	Q64442	1.14601	1.15382			C11897	-1.59818	1.12491																																							Significantly different (P < 0.05)?	Yes
	Q8VCN5	1.14392	1.74983			C11938	-1.59818	1.12491																																							One- or two-tailed P value?	Two-tailed
	P29268	1.14349	2.34631			C11941	-1.59818	1.12491																																							t, df	t=16.81, df=453
	Q9CQJ2	1.14242	0.416843			C11942	-1.59818	1.12491
	Q8R464	1.14191	0.475318			C11951	-1.59818	1.12491
	Q3UJB9	1.14042	0.434319			C12103	-1.59818	1.12491
	Q6NV83	1.136	1.7321			C14493	-1.59818	1.12491
	Q9JHU4	1.13593	0.512906			C14605	-1.59818	1.12491
	Q8R0Y6	1.13519	1.7734			C14956	-1.59818	1.12491
	Q9Z2I9	1.13239	2.01826			C14970	-1.59818	1.12491
	Q3TSG4	1.13234	0.755319			C15176	-1.59818	1.12491
	Q9D5V5	1.13228	1.65445			C15252	-1.59818	1.12491
	P61164	1.13063	1.54817			C15285	-1.59818	1.12491
	Q8R3N6	1.13027	1.13245			C15367	-1.59818	1.12491
	P52332	1.12719	1.56201			C17623	-1.59818	1.12491
	P11214	1.12226	1.756			C17920	-1.59818	1.12491
	Q6P5E4	1.12042	0.947657			C18018	-1.59818	1.12491
	Q80TH2	1.11902	1.68562			C18369	-1.59818	1.12491
	Q2TPA8	1.11549	0.487544			C19081	-1.59818	1.12491
	P35292	1.11518	1.07469			C20260	-1.59818	1.12491
	P24549	1.1132	1.49339			C20329	-1.59818	1.12491
	Q9CWY8	1.11039	0.685621			C20425	-1.59818	1.12491
	Q99JF5	1.10566	0.993236			C21562	-1.59818	1.12491
	Q923X4	1.10326	0.439721			C21829	-1.59818	1.12491
	Q8CI94	1.10287	1.16412			C21831	-1.59818	1.12491
	Q8QZY1	1.09881	1.05308			C21944	-1.59818	1.12491
	Q8BWF0	1.09635	1.0447			C21979	-1.59818	1.12491
	Q00560	1.09589	0.473938			C00527	-1.54993	1.12889
	Q9JI10	1.09471	1.89815			C18026	-1.54993	1.12889
	Q56A08	1.09328	0.605337			C18324	-1.54993	1.12889
	Q99JR5	1.09219	1.23861			C20238	-1.54993	1.12889
	Q8C5W0	1.09202	2.15954			C15390	-1.51015	1.31396
	Q5SF07	1.08675	2.40741			C05283	-1.49264	1.30599
	Q9D964	1.08415	2.47624			C10662	-1.49264	1.30599
	Q62086	1.07984	1.88888			C18048	-1.49264	1.30599
	Q91YR9	1.0768	0.792155			C19462	-1.49264	1.30599
	Q3TDD9	1.0768	1.61003			C12891	-1.4848	1.34546
	Q8VI47	1.07641	1.07111			C15766	-1.4848	1.34546
	Q6URW6	1.07631	0.70113			C08136	-1.47499	0.718642
	Q9QXB9	1.07513	0.626258			C11326	-1.45932	2.5792
	Q61235	1.07435	0.483793			C17267	-1.45932	2.5792
	Q9CW03	1.07423	0.749828			C00051	-1.4114	0.595849
	O08528	1.07252	0.685912			C02471	-1.4114	0.595849
	Q9DBC7	1.07203	0.972993			C12089	-1.4114	0.595849
	Q9R1J0	1.07086	1.06414			C12222	-1.4114	0.595849
	O08800	1.07066	0.901853			C12392	-1.4114	0.595849
	Q00493	1.06826	2.52462			C14796	-1.4114	0.595849
	Q8VDG7	1.06825	1.03358			C14797	-1.4114	0.595849
	P11276	1.06598	0.515302			C14798	-1.4114	0.595849
	Q8BJU2	1.06219	1.74291			C02982	-1.39017	1.66095
	Q80XN0	1.06167	1.15434			C03149	-1.34229	0.448486
	Q9CW46	1.06084	0.484107			C00279	-1.33788	1.0257
	Q9D7N3	1.06082	0.844814			C03093	-1.33788	1.0257
	Q9Z1E4	1.06028	0.706515			C03109	-1.33788	1.0257
	Q8R0L9	1.05899	1.07642			C03394	-1.33788	1.0257
	P63168	1.05493	2.09213			C03604	-1.33788	1.0257
	Q9QXD6	1.05401	1.09136			C09001	-1.33788	1.0257
	Q9JIZ9	1.04989	1.43068			C09263	-1.33788	1.0257
	P40336	1.04549	0.715023			C14569	-1.33788	1.0257
	O08756	1.04517	1.043			C16828	-1.33788	1.0257
	Q91Y97	1.04377	2.35853			C21285	-1.33788	1.0257
	Q6JPI3	1.04359	0.282903			C21286	-1.33788	1.0257
	Q68FH4	1.04098	0.249328			C13732	-1.32679	0.878436
	Q99M28	1.03949	1.10007			C17944	-1.32679	0.878436
	Q8JZK9	1.03727	1.67207			C20027	-1.32679	0.878436
	Q9Z0H3	1.03629	0.854513			C02710	-1.30452	0.904076
	P22892	1.03263	0.658912			C03404	-1.30452	0.904076
	Q8K0C4	1.02947	1.04335			C07429	-1.30452	0.904076
	Q9CQC6	1.02573	0.77934			C07921	-1.30452	0.904076
	Q99KP6	1.02572	0.977207			C10173	-1.30452	0.904076
	P06869	1.02487	1.50086			C10588	-1.30452	0.904076
	Q9D880	1.02326	0.164655			C11820	-1.30452	0.904076
	Q922Q4	1.02138	0.44608			C11839	-1.30452	0.904076
	Q8C052	1.02133	0.765532			C12819	-1.30452	0.904076
	Q9CPQ8	1.01737	1.09348			C16586	-1.30452	0.904076
	Q61584	1.01645	0.895181			C17904	-1.30452	0.904076
	P70218	1.01466	1.46935			C18622	-1.30452	0.904076
	P35505	1.0136	2.3833			C19255	-1.30452	0.904076
	Q04207	1.01347	1.11921			C20800	-1.30452	0.904076
	Q91YJ2	1.01162	1.33936			C21198	-1.30452	0.904076
	Q9DBZ1	1.01082	0.901164			C02660	-1.29685	0.797564
	O88531	1.00117	1.85123			C03098	-1.29685	0.797564
	G5E870	1.0008	1.28984			C00015	-1.26745	0.823075
	Q9QZE5	0.999072	0.619271			C12158	-1.15776	2.67882
	Q6ZQM8	0.998319	0.984563			C20536	-1.15776	2.67882
	P46460	0.997959	0.740196			C00789	-1.15775	1.71071
	Q8R164	0.997497	2.0552			C19153	-1.15775	1.71071
	Q9CPU0	0.993448	0.673111			C12158	-1.15379	0.552405
	Q9CQF4	0.983479	0.500807			C20536	-1.15379	0.552405
	Q9R0E2	0.982301	0.475952			C00896	-1.1156	0.624652
	P54729	0.980035	0.961147			C11225	-1.08443	1.31265
	Q91ZJ5	0.979702	1.45662			C03042	-1.08268	1.30347
	Q9R0Q3	0.975463	0.863869			C03045	-1.08268	1.30347
	O08917	0.974369	1.10299			C03195	-1.08268	1.30347
	P00329	0.97366	1.203			C21130	-1.05817	1.08401
	Q9JLI8	0.97343	0.490435			C00366	-1.04329	0.869011
	Q6ZWU9	0.971906	0.778437			C00346	-1.03396	1.26215
	Q5SW19	0.971125	0.385615			C05678	-1.03396	1.26215
	O08808	0.968396	0.607117			C00010	-1.02626	1.51336
	A3KMP2	0.967775	0.597431			C03673	-1.00617	0.548006
	Q9WVL3	0.964646	0.442963			C03526	-1.00019	0.035575
	P16460	0.964591	1.23964			C13173	-0.994052	0.88537
	P61967	0.963827	1.02455			C04461	-0.988587	1.02828
	Q91YI0	0.960765	1.0421			C02916	-0.984486	0.405395
	Q8BMI3	0.96055	0.765289			C06350	-0.984486	0.405395
	Q9QY36	0.958086	1.82993			C06351	-0.984486	0.405395
	Q9JIY5	0.954535	0.685748			C08519	-0.984486	0.405395
	Q8R1B4	0.95384	0.44532			C08532	-0.984486	0.405395
	Q8VE95	0.951811	0.629171			C10444	-0.984486	0.405395
	O55137	0.951738	1.15142			C12164	-0.984486	0.405395
	B2RY56	0.951365	0.783349			C12185	-0.984486	0.405395
	Q6P9J9	0.949681	0.50389			C12186	-0.984486	0.405395
	O70194	0.9496	0.696503			C12194	-0.984486	0.405395
	A2AWA9	0.947572	0.48894			C09294	-0.961758	0.562814
	Q9CQE7	0.945478	0.372852			C10717	-0.961758	0.562814
	Q6PDQ2	0.937888	0.362657			C00083	-0.960342	0.599372
	Q9JMB0	0.937331	1.40294			C03188	-0.960342	0.599372
	Q7TPV4	0.936906	0.42807			C04859	-0.945458	1.36395
	E9Q634	0.936106	0.640975			C08885	-0.945458	1.36395
	Q9CYN2	0.932837	0.979474			C00051	-0.93921	0.585046
	Q8K221	0.931501	1.85648			C02471	-0.93921	0.585046
	Q9Z1F9	0.93051	0.735501			C07372	-0.93921	0.585046
	Q9D939	0.928696	2.34999			C08163	-0.93921	0.585046
	Q99L04	0.926857	1.23008			C12392	-0.93921	0.585046
	Q91YQ5	0.9254	0.796752			C15538	-0.937646	0.420705
	Q8VI75	0.925373	0.900153			C05194	-0.921822	0.080387
	P58137	0.919765	0.798091			C06327	-0.921822	0.080387
	Q924T2	0.917263	0.927021			C12225	-0.921822	0.080387
	O88597	0.912219	1.36286			C05283	-0.902137	0.793822
	Q8K0C9	0.908396	1.71299			C10662	-0.902137	0.793822
	Q9D6Y7	0.907252	0.587805			C18048	-0.902137	0.793822
	Q80W54	0.907245	0.579923			C06034	-0.897232	0.213552
	Q6PGF7	0.906886	0.692549			C15387	-0.897232	0.213552
	P24472	0.905717	0.477398			C17576	-0.897232	0.213552
	Q6ZQ38	0.902848	0.726238			C20844	-0.897232	0.213552
	Q6PDH0	0.902748	0.535597			C20845	-0.897232	0.213552
	Q9D820	0.902202	0.947289			C08485	-0.890195	0.45105
	Q61510	0.900805	1.10449			C15191	-0.890195	0.45105
	P97449	0.898875	0.949412			C00085	-0.889579	0.491274
	Q3UEB3	0.896171	0.520569			C00092	-0.889579	0.491274
	O09159	0.895475	1.50427			C00103	-0.889579	0.491274
	Q60963	0.895417	1.15838			C00275	-0.889579	0.491274
	Q3TWI9	0.895403	0.45998			C00446	-0.889579	0.491274
	Q68FF6	0.894636	1.28109			C00636	-0.889579	0.491274
	Q9DCU9	0.89262	1.32223			C00663	-0.889579	0.491274
	Q70FJ1	0.89247	0.450778			C00668	-0.889579	0.491274
	Q99JR6	0.891758	2.06533			C01002	-0.889579	0.491274
	Q91X91	0.890734	1.26337			C01094	-0.889579	0.491274
	Q9Z0L8	0.890614	1.39783			C01097	-0.889579	0.491274
	Q9CRD2	0.890315	1.06149			C01113	-0.889579	0.491274
	P57746	0.88934	0.689431			C01171	-0.889579	0.491274
	Q99MN9	0.88913	0.852972			C01172	-0.889579	0.491274
	Q8BJY1	0.888076	0.958844			C01177	-0.889579	0.491274
	O35609	0.887428	0.794101			C01275	-0.889579	0.491274
	Q64516	0.887317	1.53711			C02888	-0.889579	0.491274
	Q9WUA3	0.886002	1.00207			C02962	-0.889579	0.491274
	Q8BTW9	0.885366	0.764623			C02965	-0.889579	0.491274
	Q9CYG7	0.88496	0.973657			C03251	-0.889579	0.491274
	Q8BFZ9	0.883683	0.899623			C03267	-0.889579	0.491274
	Q8VE80	0.883124	1.1897			C03384	-0.889579	0.491274
	P23249	0.882265	0.375344			C03546	-0.889579	0.491274
	P49717	0.882157	0.682434			C03606	-0.889579	0.491274
	Q6ZWR6	0.881252	0.502466			C03654	-0.889579	0.491274
	Q64324	0.879998	0.71164			C03735	-0.889579	0.491274
	P47963	0.879348	0.681229			C03811	-0.889579	0.491274
	P51569	0.875559	0.681286			C04006	-0.889579	0.491274
	P28271	0.866434	1.09156			C04299	-0.889579	0.491274
	Q9DBR1	0.866334	0.611085			C05001	-0.889579	0.491274
	Q9CY64	0.86404	1.8924			C05345	-0.889579	0.491274
	Q02257	0.863921	0.750771			C06019	-0.889579	0.491274
	Q8K2M0	0.86246	2.08415			C06155	-0.889579	0.491274
	Q922D8	0.862265	0.618569			C06312	-0.889579	0.491274
	Q9Z2U2	0.862226	1.092			C09964	-0.889579	0.491274
	Q9JK38	0.862134	0.990772			C10056	-0.889579	0.491274
	Q8BHG1	0.861705	0.587364			C10086	-0.889579	0.491274
	P30285	0.861512	0.529443			C10088	-0.889579	0.491274
	Q9CR57	0.86021	0.672786			C15924	-0.889579	0.491274
	O55143	0.857366	0.709048			C15926	-0.889579	0.491274
	Q9R0B9	0.856673	1.35301			C16149	-0.889579	0.491274
	Q61598	0.855205	0.886467			C16214	-0.889579	0.491274
	Q3UYC0	0.853882	1.32867			C16848	-0.889579	0.491274
	P47879	0.853866	0.525876			C18096	-0.889579	0.491274
	P22777	0.852256	1.59883			C18984	-0.889579	0.491274
	Q8VBT0	0.851963	1.21366			C21320	-0.889579	0.491274
	Q8BG94	0.851916	0.545979			C00842	-0.875868	0.944662
	P14901	0.851625	0.465332			C02097	-0.875868	0.944662
	Q9EQ06	0.849511	0.641366			C05190	-0.862258	0.695404
	Q80X71	0.847699	1.16964			C09393	-0.862258	0.695404
						C00920	-0.861283	2.29696
	Q8CF89	0.846368	0.754191			C04445	-0.860684	0.955527
	P30115	0.845828	1.3959			C05382	-0.860684	0.955527
	P13707	0.843863	0.971522			C06222	-0.860684	0.955527
	Q60634	0.843554	1.145			C07836	-0.860684	0.955527
	Q3V0K9	0.840516	2.04651			C07838	-0.860684	0.955527
	Q9D020	0.839254	0.909001			C19878	-0.860684	0.955527
	Q80W00	0.839104	0.38611			C19880	-0.860684	0.955527
	B2RSH2	0.838277	0.907703			C19882	-0.860684	0.955527
	Q8BIJ7	0.834936	0.639005			C20956	-0.860684	0.955527
	Q8K2Q7	0.833514	0.751627			C08362	-0.857386	1.32278
	P97328	0.832431	1.29011			C18218	-0.857386	1.32278
	B2RQC6	0.832254	0.213459			C21942	-0.857386	1.32278
	Q60928	0.832105	2.04266			C00624	-0.845708	1.06413
	Q61133	0.831402	1.52785			C00913	-0.845708	1.06413
	P70122	0.828665	0.779734			C02216	-0.845708	1.06413
	O55234	0.827553	0.804852			C02241	-0.845708	1.06413
	Q9CZU3	0.827115	0.868116			C03871	-0.845708	1.06413
	P21981	0.826413	1.12298			C08434	-0.845708	1.06413
	P62754	0.824707	0.649254			C12109	-0.845708	1.06413
	Q9WUA2	0.823571	1.07993			C20314	-0.845708	1.06413
	Q62261	0.822806	0.954428			C20931	-0.845708	1.06413
	Q9Z1W8	0.822613	1.06932			C19562	-0.84517	0.320187
	P26039	0.81963	0.759561			C00158	-0.844485	0.700052
	P25976	0.818849	0.597454			C00311	-0.844485	0.700052
	Q8BK64	0.813214	1.13378			C00385	-0.844485	0.700052
	Q8BGQ1	0.812422	0.837038			C00417	-0.844485	0.700052
	P47738	0.811295	1.89809			C00451	-0.844485	0.700052
	Q9D6U8	0.810849	0.728896			C00679	-0.844485	0.700052
	P19253	0.810633	0.743063			C02341	-0.844485	0.700052
	Q8BH86	0.809589	1.42399			C02780	-0.844485	0.700052
	Q61151	0.808203	0.728148			C03600	-0.844485	0.700052
	O09043	0.806577	0.924287			C03921	-0.844485	0.700052
	P62488	0.80534	1.40372			C04575	-0.844485	0.700052
	Q7TT50	0.802736	0.545229			C04617	-0.844485	0.700052
	Q8BJW6	0.802434	0.578342			C05422	-0.844485	0.700052
	Q69ZN7	0.799157	0.498779			C07599	-0.844485	0.700052
	P12023	0.797015	2.0526			C20889	-0.844485	0.700052
	Q68FL6	0.795363	0.587594			C20890	-0.844485	0.700052
	P62849	0.79521	0.628369			C20896	-0.844485	0.700052
	Q62383	0.795066	0.569632			C21091	-0.844485	0.700052
	O88286	0.793424	1.22438			C21095	-0.844485	0.700052
	Q9JMH6	0.79279	0.996478			C03451	-0.829909	0.177296
	P21956	0.791441	1.80061			C05193	-0.829909	0.177296
	O54950	0.790851	0.485041			C10051	-0.829449	0.290756
	P48193	0.790644	1.00468			C10392	-0.829449	0.290756
	Q60931	0.790275	0.944265			C17514	-0.829449	0.290756
	O88477	0.790079	0.419082			C17520	-0.829449	0.290756
	Q9D826	0.788964	0.837276			C00111	-0.822204	0.790228
	Q60710	0.786366	0.41815			C00118	-0.822204	0.790228
	Q3UKJ7	0.786003	0.747561			C00661	-0.822204	0.790228
	O70318	0.785062	0.350752			C19156	-0.822204	0.790228
	P51949	0.784614	0.466392			C03243	-0.811465	0.325607
	Q921M3	0.784297	0.444455			C11445	-0.811465	0.325607
	Q91W50	0.781586	1.04387			C15075	-0.811465	0.325607
	Q3TH73	0.781277	0.524903			C16207	-0.811465	0.325607
	Q91ZX6	0.776387	1.16981			C08323	-0.805693	1.4872
	P06151	0.776346	1.28644			C15398	-0.805693	1.4872
	Q8C878	0.776236	0.743331			C17873	-0.805693	1.4872
	Q9EPK2	0.773322	0.836956			C02305	-0.790973	0.471135
	Q91ZW3	0.772421	0.328376			C18463	-0.790973	0.471135
	Q9JLJ2	0.772288	0.931851			C00128	-0.789711	1.01148
	Q3TJ91	0.771756	0.414961			C00111	-0.768016	1.20874
	Q8BGS2	0.770739	0.690495			C00118	-0.768016	1.20874
	P11983	0.770442	0.587599			C00661	-0.768016	1.20874
	Q8CHG3	0.770268	1.78729			C19156	-0.768016	1.20874
	P46978	0.76883	0.257691			C11849	-0.761057	0.745187
	O08788	0.768136	0.470297			C13947	-0.761057	0.745187
	Q01279	0.767406	0.693852			C00601	-0.760289	0.584784
	Q8CG76	0.766961	1.3808			C02083	-0.760289	0.584784
	Q8BVE3	0.765807	0.678298			C05627	-0.760289	0.584784
	Q61818	0.763881	1.26171			C06758	-0.760289	0.584784
	Q9Z0N1	0.763808	0.688415			C07113	-0.760289	0.584784
	O35972	0.76286	0.689435			C07209	-0.760289	0.584784
	P51863	0.761231	0.715743			C07214	-0.760289	0.584784
	Q148V8	0.759999	0.53945			C20782	-0.760289	0.584784
	P84078	0.758896	0.979362			C04348	-0.749761	0.130695
	Q9WU03	0.757512	0.404102			C20747	-0.749761	0.130695
	Q3UMW8	0.757469	0.988152			C04832	-0.735653	1.01569
	Q9WUR2	0.757311	1.39182			C12158	-0.735366	0.310098
	Q8BGS1	0.756283	0.536379			C20536	-0.735366	0.310098
	Q6PDL0	0.755028	0.646256			C00010	-0.728177	0.53494
	P54823	0.752969	0.475928			C19553	-0.718139	0.633532
	Q8CFI0	0.752246	0.508025			C14431	-0.717823	1.25675
	Q02248	0.752079	0.857215			C13825	-0.684255	0.975586
	Q9JMH9	0.749706	0.576183			C00249	-0.628513	0.308456
	Q99L27	0.749342	0.544513			C01545	-0.628513	0.308456
	Q9WV60	0.747096	0.332871			C07288	-0.628513	0.308456
	Q8R2R3	0.745131	1.25085			C14272	-0.628513	0.308456
	Q62468	0.744741	1.31508			C17145	-0.628513	0.308456
	Q8BHH8	0.743766	1.29224			C06961	-0.628281	2.31373
	Q8BG51	0.742299	0.705868			C07163	-0.628281	2.31373
	P60843	0.742101	0.621709			C00085	-0.602472	0.743307
	B2RY04	0.740966	1.05791			C00092	-0.602472	0.743307
	Q8R5C5	0.739397	0.477359			C00103	-0.602472	0.743307
	Q6PIP5	0.739096	0.512117			C00275	-0.602472	0.743307
	Q9CZ28	0.738165	0.358246			C00446	-0.602472	0.743307
	P47931	0.737897	0.758635			C00636	-0.602472	0.743307
	O89110	0.736543	0.793557			C00663	-0.602472	0.743307
	P62855	0.736267	0.617081			C00668	-0.602472	0.743307
	P56392	0.731942	1.34581			C01002	-0.602472	0.743307
	Q9CWI3	0.731627	0.402909			C01094	-0.602472	0.743307
	P42932	0.728677	0.619129			C01097	-0.602472	0.743307
	Q9CXF7	0.727901	0.244659			C01113	-0.602472	0.743307
	Q9DBG6	0.727865	0.476857			C01171	-0.602472	0.743307
	Q8VDW0	0.726098	0.609088			C01172	-0.602472	0.743307
	P10649	0.725832	1.70997			C01177	-0.602472	0.743307
	Q6ZQI3	0.725651	1.05048			C02888	-0.602472	0.743307
	P15626	0.724936	1.36543			C02962	-0.602472	0.743307
	Q9DC16	0.72489	0.965717			C02965	-0.602472	0.743307
	Q9QXS1	0.724586	0.505277			C03251	-0.602472	0.743307
	Q99LC2	0.723772	0.856889			C03267	-0.602472	0.743307
	Q8CGY8	0.723399	0.484546			C03384	-0.602472	0.743307
	Q91VR5	0.72329	0.691244			C03546	-0.602472	0.743307
	P52479	0.723136	0.759494			C03606	-0.602472	0.743307
	P21300	0.72249	1.12143			C03654	-0.602472	0.743307
	Q91VD9	0.722433	0.922686			C03735	-0.602472	0.743307
	Q9QYA2	0.720914	0.500545			C03811	-0.602472	0.743307
	P23116	0.720538	0.558236			C04006	-0.602472	0.743307
	O35943	0.720358	1.87111			C05001	-0.602472	0.743307
						C05345	-0.602472	0.743307
	Q922B1	0.718759	0.652348			C06019	-0.602472	0.743307
	Q8CI32	0.718747	1.4835			C06155	-0.602472	0.743307
	Q9CZN7	0.71842	1.87936			C06312	-0.602472	0.743307
	Q68FD5	0.717452	0.492248			C10056	-0.602472	0.743307
	Q8R2Y8	0.717091	1.36631			C10086	-0.602472	0.743307
	Q8VDJ3	0.716532	0.602248			C10088	-0.602472	0.743307
	Q99KQ4	0.715806	1.42052			C15924	-0.602472	0.743307
	Q99PM9	0.715008	0.562428			C15926	-0.602472	0.743307
						C18096	-0.602472	0.743307
	O55125	0.712308	0.554186			C18984	-0.602472	0.743307
	P18654	0.712104	0.507059			C18780	-0.598924	0.43784
	Q8BMP6	0.711275	0.847614			C09709	-0.596236	0.354352
	P19096	0.70952	0.526292			C10342	-0.596236	0.354352
	Q62186	0.707438	1.08269			C10462	-0.596236	0.354352
	P28661	0.707326	0.69237			C08404	-0.578664	0.762066
	Q9CVB6	0.705263	0.52398			C19553	-0.572239	0.619205
	P23780	0.704995	1.14443			C01716	-0.569692	0.418614
	Q8R1I1	0.702231	1.01219			C08452	-0.569692	0.418614
	Q99LJ0	0.699559	0.545565			C09165	-0.569692	0.418614
	Q3UFK8	0.699311	0.564649			C10254	-0.569692	0.418614
	Q9Z2G6	0.698716	0.702124			C10269	-0.569692	0.418614
	Q99LC3	0.698552	1.11192			C10505	-0.569692	0.418614
	Q99J25	0.698012	0.47281			C11834	-0.569692	0.418614
	Q60952	0.697438	1.05882			C13687	-0.569692	0.418614
	Q923G2	0.694764	0.518271			C14341	-0.569692	0.418614
	Q8VEH6	0.694399	0.983842			C14349	-0.569692	0.418614
	Q61035	0.694133	0.776607			C14512	-0.569692	0.418614
	Q91Z53	0.692535	1.73141			C16015	-0.569692	0.418614
	Q9EQH3	0.691367	0.563529			C18249	-0.569692	0.418614
	Q3ULJ0	0.691023	0.863454			C18255	-0.569692	0.418614
	O08992	0.690128	1.54636			C19895	-0.569692	0.418614
	Q8VDN2	0.689641	0.922936			C00024	-0.538554	0.849499
	Q6P542	0.688949	0.934886			C08658	-0.537512	0.154173
	Q8BWA8	0.688846	1.418			C00869	-0.536688	0.600475
	P40142	0.688238	0.781973			C01595	-0.536688	0.600475
	Q8CCH2	0.687269	0.514063			C04056	-0.536688	0.600475
	P48962	0.685664	0.575276			C08282	-0.536688	0.600475
	Q6Y685	0.684827	0.33639			C08321	-0.536688	0.600475
	Q62348	0.684572	0.609642			C08365	-0.536688	0.600475
	Q8JZQ9	0.684033	0.736887			C08459	-0.536688	0.600475
	O88851	0.68331	0.842158			C13791	-0.536688	0.600475
	Q99MN1	0.683028	0.905803			C19418	-0.536688	0.600475
	P80315	0.682781	0.475272			C19616	-0.536688	0.600475
	Q9R1T2	0.682485	0.707066			C07933	-0.524731	1.11371
	Q60716	0.682313	1.17904			C02700	-0.519254	0.338915
	Q9JIF0	0.68203	0.44146			C15605	-0.519254	0.338915
	Q91YT0	0.681315	0.899755			C19717	-0.519254	0.338915
	P62082	0.680427	0.373282			C00251	-0.517734	0.411812
	Q3THG9	0.679866	1.14439			C00254	-0.517734	0.411812
	O88477	0.678324	1.12435			C00885	-0.517734	0.411812
	Q62167	0.678249	0.761498			C10915	-0.517734	0.411812
	Q9R1C7	0.678015	1.08181			C11370	-0.517734	0.411812
	Q76LS9	0.677813	0.954289			C05539	-0.477699	0.610693
	P70318	0.677532	0.730735			C05932	-0.477699	0.610693
	Q6PDN3	0.677199	0.592364			C04359	-0.477528	0.220289
	Q9EP69	0.677196	0.529168			C10052	-0.477528	0.220289
	P54818	0.67713	1.36809			C10053	-0.477528	0.220289
	Q8BU30	0.677012	0.488682			C10069	-0.477528	0.220289
	Q9Z1N5	0.676103	0.697848			C10092	-0.477528	0.220289
						C15218	-0.477528	0.220289
	P62806	0.673368	0.657422			C21204	-0.477528	0.220289
	O35459	0.672855	1.02408			C00041	-0.468884	0.583544
	Q921M7	0.672554	0.602018			C00099	-0.468884	0.583544
	P62908	0.671172	0.613139			C00133	-0.468884	0.583544
	Q9CQ80	0.670476	0.876634			C00213	-0.468884	0.583544
	Q91YR1	0.670409	0.628062			C01401	-0.468884	0.583544
	O35071	0.670226	1.17971			C01537	-0.468884	0.583544
	Q9JIL4	0.66782	1.41037			C02116	-0.468884	0.583544
	P21278	0.667725	0.490505			C11488	-0.468884	0.583544
	P49615	0.666227	1.30878			C12248	-0.461716	0.501041
	Q8BP40	0.665927	0.347657			C18812	-0.461716	0.501041
	P24369	0.665061	1.17724			C05673	-0.450882	0.553617
	P17809	0.663787	1.15265			C05131	-0.446283	0.417956
	Q8CAQ8	0.663736	1.4709			C08465	-0.446283	0.417956
	P61222	0.66334	0.579904			C08744	-0.446283	0.417956
	P62281	0.659785	0.524791			C08979	-0.446283	0.417956
	Q80X85	0.658904	0.726553			C09006	-0.446283	0.417956
	Q6ZWV3	0.658316	0.706885			C09273	-0.446283	0.417956
	Q8BTI8	0.658179	0.354525			C09283	-0.446283	0.417956
	Q3URD3	0.656816	0.605636			C09618	-0.446283	0.417956
	Q9CQJ8	0.656171	1.46427			C09980	-0.446283	0.417956
	Q80X95	0.656144	0.549089			C10268	-0.446283	0.417956
	O08738	0.655683	1.5728			C10352	-0.446283	0.417956
	Q02053	0.654391	0.585955			C13633	-0.446283	0.417956
	Q9CQR4	0.654248	1.72387			C14115	-0.446283	0.417956
	Q9JI11	0.653572	1.03581			C14302	-0.446283	0.417956
	Q99KC8	0.653045	0.547114			C16744	-0.446283	0.417956
	Q922B2	0.651286	0.59547			C16929	-0.446283	0.417956
	P50396	0.651136	0.547802			C18671	-0.446283	0.417956
	Q9JIK5	0.649949	0.451034			C16856	-0.437828	0.526718
	P52480	0.649543	0.784163			C20019	-0.437828	0.526718
	O54734	0.648768	0.378859			C20799	-0.437828	0.526718
	Q8VCN9	0.648532	1.00772			C10166	-0.436911	0.463533
	P56382	0.648364	0.800388			C12168	-0.436911	0.463533
	O35316	0.64834	1.14479			C12174	-0.436911	0.463533
	Q99N94	0.648231	1.2598			C12239	-0.436911	0.463533
	O35129	0.646273	0.62897			C09593	-0.436568	0.507342
	Q8VCM8	0.645949	0.333389			C18414	-0.436568	0.507342
	Q8BVY0	0.645848	0.658574			C01796	-0.435193	0.318504
	O08759	0.645606	0.149881			C02022	-0.435193	0.318504
	Q920R6	0.643676	0.575406			C02045	-0.435193	0.318504
	Q8VHE0	0.642409	0.289099			C06463	-0.435193	0.318504
	Q9QZ08	0.642144	0.576931			C00055	-0.433182	0.434295
	P11499	0.641773	0.631128			C03104	-0.433182	0.434295
	Q9CQ54	0.641516	0.89474			C05822	-0.433182	0.434295
	Q9ERK4	0.64134	0.430675			C00439	-0.42961	0.088373
	Q07113	0.638484	0.714601			C03680	-0.42961	0.088373
	Q99JR1	0.636993	0.411959			C03817	-0.42961	0.088373
	O09172	0.636535	1.52393			C05568	-0.42961	0.088373
	Q6EDY6	0.636453	0.68595			C16674	-0.42961	0.088373
	Q99K01	0.635267	0.612068			C19481	-0.42961	0.088373
	Q3TB82	0.634764	0.509506			C10150	-0.419227	0.423554
	Q8BIG7	0.63448	0.812073			C16995	-0.418345	0.419425
	P14869	0.633905	0.881595			C00904	-0.417843	0.440902
	P47802	0.633827	0.950314			C01011	-0.417843	0.440902
	Q80UW8	0.633466	0.510132			C03058	-0.417843	0.440902
	A6H630	0.633024	0.442583			C06027	-0.417843	0.440902
	Q9R0N0	0.632456	1.19936			C20746	-0.417843	0.440902
	O35857	0.632379	1.22872			C07070	-0.416652	0.337473
	P47199	0.631971	1.66299			C07402	-0.414683	0.872606
	Q9CWL8	0.631295	0.615552			C07538	-0.414683	0.872606
	Q99NB9	0.630625	0.459773			C10566	-0.414683	0.872606
	Q9CPS7	0.630325	0.611608			C15477	-0.414683	0.872606
	P61202	0.629962	0.867929			C17995	-0.388291	0.025167
	P80318	0.629689	0.531219			C00022	-0.383446	0.295739
	Q8K0Z7	0.629078	0.554955			C00222	-0.383446	0.295739
	Q9DB77	0.629055	0.886087			C00258	-0.383446	0.295739
	P49138	0.628359	0.495386			C12069	-0.383446	0.295739
	P62814	0.628148	1.06739			C20363	-0.383446	0.295739
	Q9WTX2	0.627489	1.09162			C00093	-0.373386	0.256823
	Q9D0R2	0.626696	0.503023			C00623	-0.373386	0.256823
	Q6P1B1	0.626411	0.676474			C02876	-0.373386	0.256823
	Q91X97	0.626134	0.614563			C02979	-0.373386	0.256823
	P62889	0.625451	0.430571			C03189	-0.373386	0.256823
	P16406	0.625284	1.18153			C03505	-0.373386	0.256823
	Q64337	0.624798	1.17361			C03947	-0.373386	0.256823
	O89001	0.624136	1.2879			C09917	-0.366119	0.254954
	Q9CR26	0.62412	1.03326			C10351	-0.366119	0.254954
	Q61087	0.623369	0.316743			C18043	-0.366119	0.254954
	Q91YH5	0.622011	0.393752			C08136	-0.349957	0.410392
	Q8BMJ2	0.621983	0.516358			C07255	-0.345123	0.276758
	Q99NH2	0.621569	0.502392			C07622	-0.345123	0.276758
	Q9D8E6	0.620206	0.510942			C02015	-0.309432	0.242743
	P68040	0.619881	0.794215			C12318	-0.304754	0.065131
	P48722	0.6195	0.749919			C17093	-0.304754	0.065131
	P80314	0.618595	1.005			C21137	-0.304754	0.065131
	P28474	0.61587	0.596662			C00869	-0.300329	0.533978
	Q8CCF0	0.615618	0.279606			C08365	-0.300329	0.533978
	Q9D706	0.614459	0.214965			C13791	-0.300329	0.533978
	Q8BKC5	0.614429	0.515983			C19418	-0.300329	0.533978
	Q9CQF3	0.614316	0.657672			C19616	-0.300329	0.533978
	Q67FY2	0.613735	0.826514			C02993	-0.291884	0.211043
	P10126	0.613353	0.593256			C10930	-0.286586	0.833599
	Q3UZZ6	0.61184	1.41061			C19245	-0.286586	0.833599
	P51410	0.611665	0.493997			C12056	-0.278236	0.355564
	Q9CZX9	0.611425	0.782509			C13883	-0.278236	0.355564
	P35980	0.610396	0.577986			C00579	-0.277355	0.302746
	Q64511	0.609942	0.285099			C04796	-0.277355	0.302746
	P00405	0.609555	1.41185			C04797	-0.277355	0.302746
	Q9WV68	0.608695	0.907379			C05931	-0.277355	0.302746
	Q80W22	0.607786	0.985481			C17758	-0.277355	0.302746
	P62915	0.607484	0.363128			C11069	-0.268316	0.83968
	Q3UW53	0.606133	0.578304			C21548	-0.266444	0.425594
	Q8BML9	0.605675	0.270584			C01225	-0.264908	0.267707
	Q9CZU6	0.6053	1.21759			C04641	-0.264908	0.267707
	Q9EPU0	0.604138	0.532906			C04703	-0.264908	0.267707
	D2J0Y4	0.604096	0.48598			C09770	-0.264908	0.267707
	Q8K2B3	0.601798	1.00933			C10517	-0.264908	0.267707
						C11584	-0.264908	0.267707
		0.5988	0.7477			C18347	-0.264908	0.267707
	O35215	0.598785	1.16922			C19562	-0.264908	0.267707
	P62911	0.598766	0.442571			C21403	-0.264908	0.267707
	Q9QZE7	0.596628	0.353736			C00031	-0.260031	0.238006
	Q9Z2M6	0.596559	0.540307			C00095	-0.260031	0.238006
	Q99JY9	0.596549	0.937537			C00124	-0.260031	0.238006
	P62880	0.595542	0.736106			C00137	-0.260031	0.238006
	Q9QZH6	0.595449	0.28334			C00159	-0.260031	0.238006
	Q99JX4	0.594439	0.393844			C00221	-0.260031	0.238006
	P63005	0.594202	0.702978			C00247	-0.260031	0.238006
	Q922V4	0.593659	0.309672			C00267	-0.260031	0.238006
	P97770	0.592926	0.446444			C00737	-0.260031	0.238006
	Q9DCW2	0.592864	0.718534			C00738	-0.260031	0.238006
	Q9JIK9	0.592337	0.983344			C00764	-0.260031	0.238006
	P48758	0.592263	0.839926			C00795	-0.260031	0.238006
	P50516	0.592047	1.18305			C00936	-0.260031	0.238006
	Q8C3I8	0.590444	0.351993			C00962	-0.260031	0.238006
	Q6PHZ2	0.590424	1.01489			C00984	-0.260031	0.238006
	Q8K1N2	0.590176	0.513823			C01452	-0.260031	0.238006
	B1AZI6	0.587377	0.34381			C01487	-0.260031	0.238006
	Q9CQ26	0.586728	0.384808			C01582	-0.260031	0.238006
	Q06138	0.585463	0.492071			C01680	-0.260031	0.238006
	Q8CI04	0.584317	0.452465			C01719	-0.260031	0.238006
	Q80Y81	0.582369	0.351848			C01720	-0.260031	0.238006
	Q9WVR4	0.582344	0.287837			C01825	-0.260031	0.238006
	Q3V3R4	0.58023	1.17612			C01906	-0.260031	0.238006
	Q8VDM4	0.580226	0.539367			C01934	-0.260031	0.238006
	Q91ZV0	0.579607	1.46806			C02209	-0.260031	0.238006
	P35922	0.579584	0.673144			C02336	-0.260031	0.238006
	Q3UDE2	0.577986	0.778752			C02782	-0.260031	0.238006
	Q80SW1	0.577283	0.699626			C05003	-0.260031	0.238006
	P17563	0.576834	0.696671			C06151	-0.260031	0.238006
	Q61391	0.576724	1.35947			C06152	-0.260031	0.238006
	O35465	0.576093	1.18582			C06153	-0.260031	0.238006
	P47740	0.576091	0.350211			C06464	-0.260031	0.238006
	P39054	0.574453	0.295182			C06465	-0.260031	0.238006
	O89079	0.57437	1.08074			C06466	-0.260031	0.238006
	A2AN08	0.574305	0.444414			C06467	-0.260031	0.238006
	P60521	0.574051	1.17474			C06468	-0.260031	0.238006
	Q8BHN3	0.574016	1.08496			C07130	-0.260031	0.238006
	Q9DB29	0.573069	1.24662			C07480	-0.260031	0.238006
	Q9CZW5	0.57248	1.34734			C08351	-0.260031	0.238006
	Q9DBF1	0.57187	0.669797			C08356	-0.260031	0.238006
	Q9CR27	0.571113	1.08179			C10906	-0.260031	0.238006
	P84228	0.571016	0.629018			C13747	-0.260031	0.238006
	Q9D8S3	0.570707	0.180001			C15923	-0.260031	0.238006
	Q922F4	0.568731	1.11768			C17207	-0.260031	0.238006
	P41105	0.568432	0.402118			C19891	-0.260031	0.238006
	Q9CU62	0.568376	0.426108			C21032	-0.260031	0.238006
	Q8R3H9	0.567473	0.998777			C21050	-0.260031	0.238006
	Q9CYD3	0.56644	0.565136			C21066	-0.260031	0.238006
	P29416	0.565747	0.481924			C21523	-0.260031	0.238006
	Q11136	0.565395	1.03354			C00093	-0.259955	0.189424
	Q9R0P3	0.565072	0.710092			C00623	-0.259955	0.189424
	Q8R242	0.5641	0.86311			C02137	-0.259955	0.189424
	Q6VN19	0.564021	0.358348			C02979	-0.259955	0.189424
	Q8K135	0.563477	0.842194			C03057	-0.259955	0.189424
	O08529	0.562744	0.547711			C03189	-0.259955	0.189424
	Q9D8W5	0.560748	0.464894			C10812	-0.259955	0.189424
	P80316	0.560234	0.641508			C00078	-0.258454	0.188172
	Q8VDD8	0.55996	0.996274			C00525	-0.258454	0.188172
	O70475	0.559358	1.03387			C00806	-0.258454	0.188172
	P21279	0.556948	0.590166			C07839	-0.258454	0.188172
	P46737	0.556549	0.303585			C10743	-0.258454	0.188172
	Q8R1Q8	0.556265	1.18264			C10968	-0.258454	0.188172
	P60122	0.556076	0.871098			C14685	-0.258454	0.188172
	Q6A4J8	0.555634	0.255693			C14916	-0.258454	0.188172
	Q9CQW1	0.555515	0.566405			C20843	-0.258454	0.188172
	Q9JHR7	0.555394	0.921322			C13072	-0.25683	0.048303
	Q6PCP5	0.555203	0.354507			C10901	-0.25016	0.722091
	Q9JLV5	0.555104	0.480444			C19498	-0.25016	0.722091
	Q921G7	0.554739	0.921865			C08193	-0.250108	0.264246
	Q8QZY9	0.553404	0.308557			C00096	-0.242733	0.162355
	P17225	0.553288	0.657522			C00394	-0.242733	0.162355
	Q8BWY3	0.552574	0.271642			C01581	-0.242733	0.162355
	P14148	0.551162	0.476503			C02280	-0.242733	0.162355
	Q8VDC1	0.551101	0.367724			C15925	-0.242733	0.162355
	Q80Z96	0.550971	0.549149			C19118	-0.229461	0.326156
	Q8VDQ1	0.550756	0.999619			C10611	-0.229039	0.546322
	P14152	0.549905	1.19643			C01233	-0.226977	0.255257
	Q8K1M6	0.549816	0.954896			C03450	-0.226977	0.255257
	P47811	0.548342	1.03347			C05598	-0.226977	0.255257
	Q60866	0.546426	1.19093			C06726	-0.226977	0.255257
	P99026	0.545169	0.491947			C08062	-0.226977	0.255257
	Q9D1Q4	0.544592	0.884548			C09962	-0.226977	0.255257
	Q8BHE8	0.543798	0.274273			C10581	-0.226977	0.255257
	P26443	0.54365	1.00864			C10654	-0.226977	0.255257
	Q8R1V4	0.54114	1.20558			C10736	-0.226977	0.255257
	Q6PEB6	0.539715	0.780242			C16587	-0.226977	0.255257
	P62309	0.539685	0.845596			C16595	-0.226977	0.255257
	O70585	0.539651	1.17477			C02376	-0.226938	0.713309
	Q8VEH3	0.539099	0.515305			C00085	-0.226771	0.124189
	Q9ESY9	0.537877	0.323373			C00092	-0.226771	0.124189
	O88342	0.537244	0.542404			C00103	-0.226771	0.124189
	Q60967	0.536563	0.152516			C00275	-0.226771	0.124189
	Q9DB05	0.534829	0.742908			C00446	-0.226771	0.124189
	Q05CL8	0.5342	0.438066			C00636	-0.226771	0.124189
	Q8BTY1	0.532958	0.633301			C00663	-0.226771	0.124189
	Q8BG32	0.53269	0.816099			C00668	-0.226771	0.124189
	Q9JIG7	0.531677	0.58975			C01002	-0.226771	0.124189
	O88338	0.531109	1.08676			C01094	-0.226771	0.124189
	Q8VDG5	0.529464	0.284398			C01097	-0.226771	0.124189
	P03930	0.529409	0.946161			C01113	-0.226771	0.124189
	Q8R3F5	0.529238	1.17872			C01171	-0.226771	0.124189
	Q9Z2I8	0.52809	1.3583			C01172	-0.226771	0.124189
	Q3V1T4	0.527792	0.520281			C01177	-0.226771	0.124189
	Q8BVQ5	0.52752	0.526047			C02888	-0.226771	0.124189
	Q9R1P0	0.527403	0.472542			C02962	-0.226771	0.124189
	Q8BSY0	0.526951	1.21924			C02965	-0.226771	0.124189
	P01901	0.526748	0.432035			C03251	-0.226771	0.124189
	P05202	0.526298	1.09373			C03267	-0.226771	0.124189
	Q9DC61	0.526241	1.10825			C03384	-0.226771	0.124189
	Q99LM2	0.525776	0.871332			C03546	-0.226771	0.124189
	P49722	0.52316	0.484402			C03606	-0.226771	0.124189
	P17427	0.522727	0.282093			C03654	-0.226771	0.124189
	Q9D1F4	0.522528	0.615239			C03735	-0.226771	0.124189
	P07901	0.522298	0.550238			C03811	-0.226771	0.124189
	Q922Q1	0.521127	1.25684			C04006	-0.226771	0.124189
	Q91XE0	0.521023	0.67911			C05001	-0.226771	0.124189
	Q3U319	0.52101	0.389998			C05345	-0.226771	0.124189
	P59999	0.520971	0.439095			C06019	-0.226771	0.124189
	P62874	0.519593	0.892224			C06155	-0.226771	0.124189
	P58252	0.518878	0.492535			C06312	-0.226771	0.124189
	Q6PD03	0.518564	0.239622			C10056	-0.226771	0.124189
	Q80X41	0.51851	0.434447			C10086	-0.226771	0.124189
	B2RY50	0.51836	0.342552			C10088	-0.226771	0.124189
	Q6PGB6	0.517869	0.878138			C15924	-0.226771	0.124189
	Q7TN08	0.517479	0.571608			C15926	-0.226771	0.124189
	G5E8K5	0.51677	0.802047			C18096	-0.226771	0.124189
	Q8BG30	0.516508	0.549538			C18984	-0.226771	0.124189
	P20060	0.51618	1.17743			C06424	-0.219366	0.242802
	P61924	0.515913	0.850727			C08380	-0.219366	0.242802
	Q8BXZ1	0.515479	1.10262			C14390	-0.219366	0.242802
	Q9CYR6	0.51483	0.237904			C00993	-0.218533	0.233589
	P50171	0.514534	0.917494			C01659	-0.218533	0.233589
	Q8K4L3	0.513396	0.679488			C03153	-0.218533	0.233589
	Q9D024	0.513157	0.908777			C06231	-0.218533	0.233589
	Q3THK7	0.513139	0.545696			C06442	-0.218533	0.233589
	P11862	0.512907	1.07195			C10996	-0.218533	0.233589
	Q0II04	0.51263	0.289371			C19929	-0.218533	0.233589
	Q62469	0.51193	0.28794			C12262	-0.211307	0.323154
	Q9CQ69	0.511439	1.24188			C00010	-0.205379	0.142533
	P17439	0.511136	0.651455			C18955	-0.203676	0.245197
	P97326	0.510095	1.26927			C06545	-0.202365	0.187699
	Q68EF0	0.509994	0.735669			C01419	-0.185711	0.102574
	P58044	0.509293	0.955059			C07723	-0.185711	0.102574
	Q3UJU9	0.508665	0.786377			C16211	-0.185711	0.102574
	P80313	0.507237	0.412779			C06627	-0.185484	0.280599
	Q8CH25	0.506165	0.502667			C11594	-0.185484	0.280599
	Q9CPP6	0.505814	0.710212			C04051	-0.170577	0.502767
	P27641	0.505567	0.189136			C05791	-0.170059	0.443888
	P47962	0.504748	0.541011			C05794	-0.170059	0.443888
	Q9WUK4	0.504465	0.388178			C07624	-0.170059	0.443888
	Q8CFX1	0.502423	0.6693			C06528	-0.167006	0.215684
	P30416	0.502368	0.734485			C09149	-0.167006	0.215684
	Q9ERS2	0.501965	0.962845			C11379	-0.167006	0.215684
	P06745	0.501133	0.693517			C11635	-0.167006	0.215684
	Q60604	0.500501	0.680531			C16735	-0.167006	0.215684
	O54988	0.500112	0.839915			C00346	-0.165874	0.117669
	Q8K0L3	0.49972	0.484272			C05678	-0.165874	0.117669
	Q9CQH3	0.49951	0.732431			C01555	-0.163856	0.175716
	P23492	0.499448	0.460877			C15884	-0.146844	0.01502
	Q9CZ30	0.499333	1.07171			C05551	-0.143415	0.042169
	Q8BH95	0.497559	1.09606			C00244	-0.136852	4.45e-05
	P14131	0.497243	0.362248			C16845	-0.136852	4.45e-05
	Q3UKC1	0.497228	0.739196			C00499	-0.132834	0.273265
	P26231	0.496596	0.795613			C08042	-0.132834	0.273265
	P61021	0.495684	0.478941			C11283	-0.132834	0.273265
	Q99KK7	0.495562	0.300198			C01877	-0.127757	0.012167
	Q9CQN1	0.494045	1.03844			C01879	-0.127757	0.012167
	P46471	0.493774	0.631429			C02237	-0.127757	0.012167
	O54774	0.493065	0.673522			C04281	-0.127757	0.012167
	Q9D0M1	0.492923	0.250553			C04282	-0.127757	0.012167
	P08249	0.491861	0.757408			C00091	-0.123312	0.013416
	Q8BIW1	0.491574	0.399066			C00683	-0.123312	0.013416
	Q8C1A5	0.491356	0.30087			C01213	-0.123312	0.013416
	P38060	0.491089	0.921742			C02557	-0.123312	0.013416
	A2BH40	0.490696	0.494376			C16640	-0.116123	0.152037
	Q9CZM2	0.490672	0.475961			C17076	-0.116123	0.152037
	P68369	0.489201	0.595302			C00111	-0.115056	0.004361
	Q9DB34	0.488889	0.620522			C00118	-0.115056	0.004361
	P24270	0.48797	1.22621			C00661	-0.115056	0.004361
	Q9QYF9	0.487662	0.332776			C19156	-0.115056	0.004361
	P37889	0.486713	0.443269			C15379	-0.111124	0.025827
	Q8C8U0	0.485647	0.844626			C06574	-0.110687	0.270754
	Q8QZT1	0.485229	1.22707			C06897	-0.110687	0.270754
	Q76MZ3	0.483558	0.831178			C11749	-0.110687	0.270754
	Q8VCT3	0.480814	0.325687			C00105	-0.10948	0.031989
	Q8K2I4	0.479599	0.657297			C01168	-0.10948	0.031989
	Q6ZWX6	0.477614	0.589812			C01368	-0.10948	0.031989
	Q91VZ6	0.477187	0.981765			C03031	-0.10948	0.031989
	P22315	0.476334	1.06377			C07323	-0.10948	0.031989
	P62301	0.476187	0.623496			C07600	-0.10948	0.031989
	Q810A7	0.475803	0.31631			C17984	-0.108807	0.223947
	Q8CH18	0.474471	0.317534			C02366	-0.106132	0.026735
	P97429	0.474136	1.09029			C13482	-0.106132	0.026735
	Q8BGQ7	0.473762	0.576629			C14639	-0.106132	0.026735
	Q8K4F5	0.473022	0.477728			C21283	-0.106132	0.026735
	P53395	0.472211	0.49817			C00345	-0.105547	0.114032
	Q8BMF4	0.472168	0.86978			C04234	-0.105547	0.114032
	Q8BFR5	0.471454	1.09747			C04485	-0.105547	0.114032
	Q6Q899	0.47125	0.475999			C00507	-0.102938	0.239017
	Q9DCD0	0.470961	0.580446			C00586	-0.102938	0.239017
	Q9Z1Z0	0.470019	0.719101			C00861	-0.102938	0.239017
	Q9JIQ3	0.46966	0.778139			C01018	-0.102938	0.239017
	P08752	0.469496	0.398014			C01019	-0.102938	0.239017
	P63094	0.469487	0.619101			C01684	-0.102938	0.239017
	Q8BK67	0.469322	0.281531			C01721	-0.102938	0.239017
	Q61699	0.469269	0.561471			C02095	-0.102938	0.239017
	D3Z7P3	0.469039	1.0356			C02338	-0.102938	0.239017
	Q05512	0.468876	0.458069			C02431	-0.102938	0.239017
	Q9CXW2	0.468714	0.868007			C02476	-0.102938	0.239017
	Q9CWK8	0.468664	0.675553			C02522	-0.102938	0.239017
	Q8BH60	0.468592	0.322787			C02781	-0.102938	0.239017
	Q9D1R9	0.468427	0.386081			C07326	-0.102938	0.239017
	P54822	0.468368	0.472899			C08258	-0.102938	0.239017
	Q9CQZ5	0.467629	0.677102			C08259	-0.102938	0.239017
	P35550	0.467255	0.224275			C08352	-0.102938	0.239017
	Q8BX10	0.466885	0.996997			C16538	-0.102938	0.239017
	P62830	0.466883	0.436429			C20835	-0.102938	0.239017
	Q9CXY6	0.46675	0.558197			C21033	-0.102938	0.239017
	Q3UHJ0	0.466654	0.523778			C21058	-0.102938	0.239017
	Q8BMD8	0.465855	1.00339			C00352	-0.0944196	0.022212
	Q9JKF1	0.465695	0.402173			C01283	-0.0944196	0.022212
	P63087	0.465676	0.709388			C03783	-0.0944196	0.022212
	Q91WD5	0.465503	0.274034			C06156	-0.0944196	0.022212
	Q9ER72	0.463818	0.799908			C06377	-0.0944196	0.022212
	Q9EQK5	0.463687	0.386328			C12213	-0.0944196	0.022212
	Q8R1F1	0.463416	0.481708			C12214	-0.0944196	0.022212
	Q9JHJ3	0.462338	0.203499			C01359	-0.0936938	0.076306
	P54731	0.461319	0.691436			C08362	-0.0936588	0.080888
	P56380	0.461006	0.692897			C18218	-0.0936588	0.080888
	P57722	0.460235	0.441541			C21942	-0.0936588	0.080888
	Q91YD9	0.459318	0.608732			C00180	-0.0896247	0.269433
	Q61712	0.458865	0.369919			C00539	-0.0896247	0.269433
	P42125	0.458779	1.16994			C00633	-0.0896247	0.269433
	Q61543	0.458106	0.434644			C03067	-0.0896247	0.269433
	Q91WU5	0.458105	0.691274			C03338	-0.0896247	0.269433
	Q9DCL9	0.457749	0.431356			C06202	-0.0896247	0.269433
	O88487	0.456932	1.14514			C10792	-0.0896247	0.269433
	Q9WTR5	0.456505	0.435395			C14110	-0.0896247	0.269433
	O08547	0.456469	0.452501			C15474	-0.0896247	0.269433
	Q8VEM8	0.456449	0.690164			C16401	-0.0896247	0.269433
	O55091	0.455431	0.314701			C18317	-0.0896247	0.269433
	O35075	0.455207	0.261712			C20362	-0.0896247	0.269433
	Q9DBQ7	0.454943	0.445441			C00712	-0.0895764	0.206983
	Q62095	0.454272	0.53093			C01712	-0.0895764	0.206983
	Q9CPS6	0.454203	0.497416			C03042	-0.0895764	0.206983
	Q91YN5	0.453938	0.732919			C03045	-0.0895764	0.206983
	P62900	0.452756	0.621898			C03195	-0.0895764	0.206983
	Q8R1G2	0.452539	0.36454			C08363	-0.0895764	0.206983
	Q9D2C7	0.451445	0.821466			C08367	-0.0895764	0.206983
	P10923	0.451442	0.785878			C12103	-0.0895764	0.206983
	P62918	0.451347	0.41578			C21944	-0.0895764	0.206983
	Q8R0X7	0.450943	0.198713			C02376	-0.0844106	0.096983
	P09470	0.450319	0.235902			C01755	-0.0817304	0.088005
	Q8BI84	0.449329	0.917797			C08171	-0.076223	0.102359
	Q9WV32	0.448581	0.408231			C07841	-0.0703704	0.154326
	O35598	0.448494	0.524558			C17985	-0.0703704	0.154326
	Q80U72	0.448426	0.619518			C17986	-0.0703704	0.154326
	Q6PDK2	0.448408	0.481591			C08303	-0.0644699	0.151611
	Q9Z1G3	0.445779	0.809686			C08362	-0.0644699	0.151611
	Q9WTM5	0.445405	0.337254			C18218	-0.0644699	0.151611
	Q9R1P1	0.444061	0.546639			C21942	-0.0644699	0.151611
	Q8VE88	0.443968	0.598676			C02970	-0.062403	0.464684
	P35279	0.443267	0.451055			C00044	-0.0584681	0.0638
	Q60932	0.442626	1.00614			C19967	-0.0584681	0.0638
	Q8BJ64	0.440128	0.513563			C21310	-0.0584681	0.0638
	O35345	0.439523	0.803092			C00869	-0.0507732	0.125383
	Q8BGB7	0.439491	0.316097			C08314	-0.0507732	0.125383
	Q80Y84	0.438804	0.255753			C08365	-0.0507732	0.125383
	P25206	0.438712	0.246473			C13791	-0.0507732	0.125383
	Q62420	0.438655	0.357446			C15988	-0.0507732	0.125383
	Q8K157	0.438634	0.807418			C19418	-0.0507732	0.125383
	Q60751	0.436169	0.226112			C19616	-0.0507732	0.125383
	Q9D0M0	0.435345	0.573842			C19622	-0.0507732	0.125383
	P19783	0.434165	0.934806			C01279	-0.0505046	0.00665
	Q6P1B1	0.433395	0.29886			C01929	-0.0505046	0.00665
	Q8CG48	0.432492	0.482176			C01273	-0.049856	0.066238
						C01474	-0.049856	0.066238
	Q9CPQ3	0.43084	0.605075			C03837	-0.049856	0.066238
	Q9ESG4	0.430612	0.580666			C07733	-0.049856	0.066238
	P26043	0.429952	0.546859			C10066	-0.049856	0.066238
	Q5SSZ5	0.42991	0.767482			C10070	-0.049856	0.066238
	P19157	0.429803	0.256026			C10081	-0.049856	0.066238
	Q9JJI8	0.429666	0.557559			C10087	-0.049856	0.066238
	P62702	0.428753	0.394764			C10300	-0.049856	0.066238
	P28352	0.428634	0.744008			C10312	-0.049856	0.066238
	P35762	0.428408	0.550286			C10362	-0.049856	0.066238
	Q8CJ61	0.428365	0.40703			C14267	-0.049856	0.066238
	Q60996	0.427511	0.646366			C16811	-0.049856	0.066238
	Q61140	0.427344	0.357079			C16838	-0.049856	0.066238
	Q8C4S8	0.427139	0.287258			C17671	-0.049856	0.066238
	Q08509	0.426818	0.553506			C18977	-0.049856	0.066238
	P62715	0.426038	0.505168			C18978	-0.049856	0.066238
	P55258	0.42578	0.342852			C19357	-0.049856	0.066238
	Q3UIL6	0.425254	0.401582			C20857	-0.049856	0.066238
	P28740	0.424721	0.200374			C00301	-0.0486418	0.209595
	P52825	0.424692	0.309735			C01882	-0.0486418	0.209595
	Q6PB44	0.423927	0.297609			C02741	-0.0486418	0.209595
	Q9D1P4	0.423696	0.492505			C04896	-0.0486418	0.209595
	P98156	0.422793	0.378852			C04916	-0.0486418	0.209595
	Q91VW5	0.422347	0.969452			C10951	-0.0478858	0.254318
	Q61581	0.421752	0.538635			C17984	-0.0461365	0.161163
	Q9CZD3	0.421491	0.727726			C09033	-0.0459124	0.109027
	Q9ERN0	0.421197	0.615108			C09146	-0.0459124	0.109027
	Q62148	0.420801	0.398361			C10123	-0.0459124	0.109027
	Q9JKF7	0.42067	0.637242			C16727	-0.0459124	0.109027
	Q99KR3	0.420576	0.992132			C03149	-0.0453085	0.052179
	P20108	0.420467	0.935532			C17985	-0.0445734	0.137881
	P14115	0.420119	0.539979			C17986	-0.0445734	0.137881
	Q8R4N0	0.418245	0.87911			C19401	-0.0416445	0.103356
	P07356	0.417198	0.582552			C20981	-0.0416445	0.103356
	Q07231	0.416652	0.469715			C21412	-0.0416445	0.103356
	Q9CWX2	0.415072	0.362965			C00388	-0.0399232	0.034414
	B1AR13	0.414963	0.461488			C14554	-0.0370885	0.102018
	Q9D2R0	0.414582	0.304598			C14635	-0.0370885	0.102018
	Q9D7H3	0.414475	0.570607			C15333	-0.0370885	0.102018
	O70152	0.414269	0.50458			C11992	-0.0367382	0.052243
	Q9CQL1	0.414155	0.384805			C17615	-0.0367382	0.052243
	Q9ER38	0.41341	0.214286			C17616	-0.0367382	0.052243
	Q9WUM3	0.413072	0.621981			C17617	-0.0367382	0.052243
	P27659	0.412769	0.394053			C17618	-0.0367382	0.052243
	P70168	0.411586	0.485131			C13050	-0.0361115	0.055403
	Q9DBS5	0.411538	0.751058			C05791	-0.0329232	0.060735
	Q91VC3	0.410899	0.356712			C05794	-0.0329232	0.060735
	Q9CQ92	0.410704	0.797612			C00147	-0.0271991	0.000183
	Q8BUV3	0.410481	0.922978			C03059	-0.0271991	0.000183
	Q99JW4	0.409867	0.800746			C06056	-0.0271991	0.000183
	P63260	0.4097	0.672046			C06502	-0.0271991	0.000183
	P70295	0.409626	0.437945			C00105	-0.0223929	0.011056
	P02463	0.408707	0.254934			C01168	-0.0223929	0.011056
	Q9Z1Q9	0.40808	0.291015			C01368	-0.0223929	0.011056
	O35657	0.407919	0.894104			C03031	-0.0223929	0.011056
	P17182	0.407807	0.796106			C07323	-0.0223929	0.011056
	P10833	0.407183	0.766177			C14432	-0.0223929	0.011056
	Q8BJZ4	0.406501	0.633699			C16616	-0.0134334	0.014302
	Q3V1L4	0.406485	0.27985			C00244	-0.0108966	0.023656
	Q9QUM9	0.406456	0.579843			C16845	-0.0108966	0.023656
	Q8CHH9	0.403604	0.222119			C06747	-0.00946893	0.059368
	P35282	0.403492	0.554355			C00008	-0.00745936	0.029303
	P26041	0.403092	0.540567			C00054	-0.00745936	0.029303
	Q8BP47	0.402418	0.415411			C00361	-0.00745936	0.029303
	Q8BFY9	0.40191	0.230016			C03850	-0.00745936	0.029303
	Q9D1I2	0.401895	0.251069			C08895	-0.00487041	0.036894
	Q8BFS6	0.401369	0.446618			C08908	-0.00487041	0.036894
	Q91VH6	0.400946	0.655815			C13931	-0.00440201	0.003318
	Q9WUZ9	0.400923	0.466561			C14436	-0.00412235	0.021516
	Q9WUM5	0.400034	0.948515			C18979	-0.00253221	0.016028
	Q8BNU0	0.399941	0.397696			C17720	-0.00197554	0.03068
	Q91ZT5	0.399882	0.36627			C11755	-0.0017477	0.007758
	O55222	0.399475	0.826712			C09069	0.00371141	0.011843
	Q8CHD8	0.39937	0.592177			C09120	0.00371141	0.011843
	P51174	0.399105	0.65269			C09524	0.00371141	0.011843
	Q99KX1	0.398382	0.386746			C10436	0.00371141	0.011843
	O35969	0.398012	0.689801			C14043	0.00371141	0.011843
	Q80ZJ1	0.397355	0.410318			C14162	0.00371141	0.011843
	Q9CPV4	0.397019	0.8478			C14529	0.00371141	0.011843
	P61620	0.396637	0.322075			C19859	0.00371141	0.011843
	Q6NZJ6	0.395301	0.334009			C20211	0.00371141	0.011843
	Q9DCS3	0.395273	0.757033			C20632	0.00371141	0.011843
	Q9D061	0.394916	0.23551			C03059	0.00453717	0.023265
	P58389	0.394467	0.486691			C06056	0.00453717	0.023265
	P51642	0.393546	0.706581			C15066	0.00500367	0.008329
	O55201	0.392382	0.697244			C15309	0.00500367	0.008329
	P62746	0.392253	0.583817			C16928	0.00500367	0.008329
	Q8K1Z0	0.39222	0.584293			C16696	0.0206108	0.068369
	Q9D0I9	0.391562	0.317323			C10901	0.0231638	0.090569
	Q78IK2	0.391194	0.923898			C19498	0.0231638	0.090569
	Q9WV27	0.391186	0.54381			C16411	0.0244677	0.130439
	Q6ZWN5	0.390826	0.360619			C16412	0.0244677	0.130439
	P08122	0.390657	0.48943			C16413	0.0244677	0.130439
	Q8R3C0	0.390617	0.756207			C05635	0.0255923	0.004903
	Q9D7N9	0.390591	0.52976			C06725	0.0255923	0.004903
	P62141	0.390132	0.434343			C07713	0.0255923	0.004903
	Q91YS8	0.390054	0.472284			C13487	0.0255923	0.004903
	Q9CQC7	0.38898	0.693748			C16596	0.0255923	0.004903
	Q64471	0.388721	0.398468			C17754	0.0255923	0.004903
	O35551	0.388409	0.116609			C21619	0.0255923	0.004903
	O89023	0.387529	0.875544			C21889	0.0255923	0.004903
	O54965	0.387333	0.420085			C20440	0.0287465	0.0704
	O54782	0.38689	0.951121			C00258	0.0293882	0.190691
	P14094	0.386404	0.717698			C17585	0.0294133	0.087439
	P62821	0.385652	0.719252			C17586	0.0294133	0.087439
	Q8K354	0.3838	0.81656			C17997	0.0294133	0.087439
	Q8BFR6	0.38271	0.224463			C21751	0.035278	0.204306
	P97314	0.381558	0.327842			C01349	0.0387056	0.111283
	Q8VBW6	0.381514	0.199131			C05139	0.0387056	0.111283
	Q9R0Q6	0.381212	0.193399			C05291	0.0387056	0.111283
	P62751	0.379132	0.347716			C05294	0.0387056	0.111283
	Q91YW3	0.379041	0.485783			C05490	0.0387056	0.111283
	P12367	0.377607	0.822801			C14478	0.0387056	0.111283
	P84091	0.377466	0.259381			C14497	0.0387056	0.111283
	Q9D920	0.377312	0.763744			C14552	0.0387056	0.111283
	P09450	0.37701	0.211997			C14600	0.0387056	0.111283
	Q9R0E1	0.376291	0.463175			C14627	0.0387056	0.111283
	Q9DBS1	0.376093	0.40997			C14649	0.0387056	0.111283
	Q7TQ95	0.375796	0.17457			C14671	0.0387056	0.111283
	Q9ES74	0.375771	0.687161			C14757	0.0387056	0.111283
	O55131	0.37528	0.364655			C14912	0.0387056	0.111283
	Q9DBJ1	0.374811	0.895483			C15135	0.0387056	0.111283
	Q64321	0.374549	0.333752			C15144	0.0387056	0.111283
	P51432	0.373385	0.614971			C15146	0.0387056	0.111283
	Q9ERR1	0.373204	0.471324			C15208	0.0387056	0.111283
	P16125	0.373107	0.715321			C15286	0.0387056	0.111283
	P56546	0.372517	0.513396			C15306	0.0387056	0.111283
	P59808	0.371173	0.298328			C15332	0.0387056	0.111283
	Q9JIK5	0.371129	0.490973			C15416	0.0387056	0.111283
	P50247	0.370393	0.58383			C18045	0.0387056	0.111283
	Q8JZY2	0.370128	0.698095			C18075	0.0387056	0.111283
	Q60854	0.370105	0.420464			C21296	0.0387056	0.111283
	P16858	0.369667	0.604076			C00009	0.0397154	0.15205
	Q93092	0.369092	0.592891			C00013	0.041647	0.217059
	P70698	0.369089	0.289132			C00033	0.0475655	0.108658
	P50580	0.368065	0.516559			C00067	0.0475655	0.108658
	Q91WQ3	0.368018	0.659824			C00266	0.0475655	0.108658
	Q8K4Z3	0.367228	0.829749			C13309	0.0498559	0.042264
	Q9R1P3	0.36711	0.780995			C05107	0.0514286	0.12851
	Q8BRN9	0.366699	0.170177			C15357	0.0514286	0.12851
	P26638	0.366211	0.749086			C00075	0.0530651	0.110568
	Q8VDD5	0.365804	0.328425			C03789	0.0541045	0.357767
	Q99J83	0.365413	0.541025			C10435	0.0590367	0.164266
	Q8R5J9	0.365152	0.5368			C10480	0.0590367	0.164266
	Q8K2L8	0.365048	0.322888			C10493	0.0590367	0.164266
	Q62432	0.363351	0.561202			C12343	0.0590367	0.164266
	E9Q784	0.36271	0.309111			C13673	0.0590367	0.164266
	Q8BWW9	0.362244	0.112242			C14104	0.0590367	0.164266
	Q9DCW4	0.36141	0.821347			C16896	0.0590367	0.164266
	Q9R190	0.361351	0.248209			C17840	0.0590367	0.164266
	Q8VHX6	0.360055	0.453169			C20465	0.0590367	0.164266
	Q921F4	0.359946	0.236446			C09919	0.0718148	0.144146
	P28658	0.359267	0.578063			C16519	0.0718148	0.144146
	Q9CQ75	0.359175	0.440974			C20022	0.0718148	0.144146
	A2AB59	0.359063	0.38999			C20235	0.0718148	0.144146
	E9PVA8	0.35774	0.384451			C20526	0.0723771	0.160684
	P47791	0.35753	0.451685			C20527	0.0723771	0.160684
	Q60960	0.357405	0.492445			C19984	0.0771773	0.150927
	Q9Z2W0	0.356865	0.266528			C19987	0.0771773	0.150927
	P61161	0.356457	0.316802			C02587	0.0785986	0.148361
	P29533	0.355753	0.357314			C11102	0.0785986	0.148361
	P63328	0.354617	0.457661			C11104	0.0785986	0.148361
	Q9EQG7	0.354536	0.612555			C00033	0.0799553	0.344742
	Q5FWK3	0.354197	0.582262			C00067	0.0799553	0.344742
	Q8C854	0.353932	0.59565			C00266	0.0799553	0.344742
	Q9Z0Y1	0.35316	0.521703			C14431	0.0827857	0.307643
	Q9WTI7	0.353014	0.267123			C18142	0.0886311	0.281015
	P24527	0.35293	0.346332			C00542	0.101637	0.091758
	Q61753	0.352649	0.671688			C00799	0.101637	0.091758
	Q08943	0.352579	0.0997614			C02291	0.101637	0.091758
	Q8R146	0.352044	0.535286			C07584	0.101637	0.091758
	P51150	0.351758	0.797083			C10043	0.101637	0.091758
	Q9DB20	0.351044	0.723197			C10258	0.101637	0.091758
	P25444	0.35097	0.38028			C10314	0.101637	0.091758
	Q99LC5	0.350629	0.745245			C10405	0.101637	0.091758
	Q9D7J9	0.35015	0.624632			C13699	0.101637	0.091758
	P47911	0.350107	0.313896			C14221	0.101637	0.091758
	Q61789	0.349528	0.336569			C14241	0.101637	0.091758
	Q922D4	0.349125	0.495954			C14290	0.101637	0.091758
	P16546	0.34873	0.65175			C15204	0.101637	0.091758
	Q9ES64	0.34856	0.281807			C15570	0.101637	0.091758
	P56480	0.347987	0.818134			C15608	0.101637	0.091758
	Q8R4H2	0.347861	0.11988			C17857	0.101637	0.091758
	O55003	0.347189	0.227772			C18253	0.101637	0.091758
	P80317	0.347032	0.307568			C18646	0.101637	0.091758
	Q9ESW8	0.34673	0.482755			C18906	0.101637	0.091758
	P12970	0.345195	0.296833			C19896	0.101637	0.091758
	Q3TC93	0.343977	0.435297			C21381	0.101637	0.091758
	Q9WUM4	0.343353	0.421661			C21417	0.101637	0.091758
	P13439	0.343181	0.20331			C21739	0.101637	0.091758
	Q7M6Y3	0.342253	0.423334			C21832	0.101637	0.091758
	Q9DCS2	0.341953	0.606883			C01737	0.10218	0.025253
	P68368	0.341547	0.48399			C07172	0.10218	0.025253
	P11881	0.340857	0.294117			C08780	0.10218	0.025253
	Q62448	0.340124	0.247871			C15652	0.10218	0.025253
	P52760	0.339249	0.72963			C00029	0.105041	0.166189
	Q9Z2U0	0.339248	0.670188			C00052	0.105041	0.166189
	Q9DCR2	0.338424	0.577194			C03733	0.105041	0.166189
	Q8R1A4	0.336924	0.349089			C20954	0.108752	0.340941
	Q9JHS4	0.336598	0.813367			C00447	0.109454	0.439738
	O88587	0.336378	0.724438			C11472	0.109454	0.439738
	P97311	0.335165	0.170223			C19879	0.109454	0.439738
	Q9Z2F7	0.335121	0.31268			C10901	0.115465	0.015656
	P62242	0.335094	0.364714			C19498	0.115465	0.015656
	P26040	0.334955	0.662971			C00632	0.116498	0.230107
	Q9ERR7	0.334482	0.529256			C01270	0.116498	0.230107
	Q01730	0.334384	0.640623			C02518	0.116498	0.230107
	Q9CXE7	0.333607	0.687166			C06669	0.116498	0.230107
	Q9CXW4	0.333577	0.503609			C07138	0.116498	0.230107
	Q00422	0.333423	0.442048			C07555	0.116498	0.230107
	Q9D172	0.333153	0.432685			C08564	0.116498	0.230107
	P17710	0.332949	0.296803			C10246	0.116498	0.230107
	Q9CX56	0.3323	0.237931			C10265	0.116498	0.230107
	Q8BHL4	0.332094	0.423652			C10484	0.116498	0.230107
	Q9Z1R2	0.331566	0.40775			C11343	0.116498	0.230107
	Q61187	0.331291	0.364131			C12107	0.116498	0.230107
	P36552	0.331002	0.516548			C12115	0.116498	0.230107
	Q9EPK5	0.330655	0.33705			C16235	0.116498	0.230107
	P35456	0.329744	0.201335			C18679	0.116498	0.230107
	Q9D1D4	0.329728	0.619852			C19270	0.116498	0.230107
	O54916	0.32947	0.792524			C00329	0.119775	0.212135
	O70503	0.328887	0.242138			C00956	0.119775	0.212135
	Q8C0C7	0.328676	0.714478			C01046	0.119775	0.212135
	Q8BXC6	0.328668	0.358878			C01077	0.119775	0.212135
	Q9CQI6	0.328664	0.592923			C01214	0.119775	0.212135
	Q8CGK3	0.328653	0.707718			C02207	0.119775	0.212135
	Q9QWR8	0.328374	0.613717			C02262	0.119775	0.212135
	P84075	0.326696	0.468552			C03210	0.119775	0.212135
	Q60772	0.326172	0.272627			C03570	0.119775	0.212135
	O88983	0.325486	0.258203			C05016	0.119775	0.212135
	Q7TMK9	0.325445	0.599338			C06234	0.119775	0.212135
	Q61207	0.325268	0.666593			C06763	0.119775	0.212135
	Q921E2	0.325188	0.538453			C08349	0.119775	0.212135
	A2A6A1	0.324945	0.131535			C12212	0.119775	0.212135
	O88544	0.323854	0.357572			C16675	0.119775	0.212135
	Q64727	0.323331	0.436665			C17578	0.119775	0.212135
	P11438	0.322682	0.790118			C17581	0.119775	0.212135
	P29758	0.322316	0.385069			C19694	0.119775	0.212135
	P61358	0.320902	0.297841			C21035	0.119775	0.212135
	Q71FD7	0.320748	0.332171			C21038	0.119775	0.212135
	Q8CGC7	0.31987	0.19113			C21048	0.119775	0.212135
	Q9CPY7	0.31981	0.711325			C21051	0.119775	0.212135
	Q99L20	0.319555	0.726713			C21060	0.119775	0.212135
	P24547	0.319023	0.542025			C00493	0.129913	0.247431
	Q9Z0G0	0.318528	0.305078			C04236	0.129913	0.247431
	Q8CI51	0.317984	0.432352			C16588	0.129913	0.247431
	B2RXS4	0.317423	0.729254			C17696	0.129913	0.247431
	Q9JHS3	0.316231	0.574353			C18307	0.129913	0.247431
	Q99K48	0.31534	0.253921			C18312	0.129913	0.247431
	Q9R0X4	0.313912	0.428998			C21281	0.129913	0.247431
	Q99MQ1	0.313756	0.215644			C14663	0.137703	0.254333
	O09111	0.313182	0.660712			C19901	0.137703	0.254333
	Q9JMD3	0.313041	0.307817			C00015	0.157136	0.211557
	P62983	0.311946	0.514923			C06206	0.157136	0.211557
	Q3UIA2	0.311475	0.167184			C13878	0.160086	0.324905
	Q6PDG5	0.310871	0.362703			C02938	0.160861	0.755886
	Q8CIF4	0.310865	0.350426			C16356	0.160861	0.755886
	Q8BVI4	0.310633	0.53602			C16360	0.160861	0.755886
	Q3TXS7	0.309948	0.177816			C00447	0.165541	0.093665
	P32921	0.309735	0.564432			C11472	0.165541	0.093665
	Q91ZR2	0.307183	0.273659			C19879	0.165541	0.093665
	P59108	0.307174	0.342419			C03797	0.170989	0.463219
	Q9Z2N8	0.306988	0.450815			C03990	0.172899	0.274807
	O55111	0.306705	0.17083			C17658	0.172899	0.274807
	Q921C5	0.306225	0.41593			C00190	0.185299	0.222707
	P31938	0.305564	0.489551			C00935	0.185299	0.222707
	Q8BT60	0.305335	0.43891			C01623	0.185299	0.222707
	Q9Z247	0.305192	0.379752			C18094	0.185299	0.222707
	P70158	0.304763	0.495467			C00003	0.18712	0.236508
	Q9EPL8	0.304444	0.25868			C00002	0.18753	0.292421
	Q63844	0.304126	0.373414			C00286	0.18753	0.292421
	Q6P8X1	0.304102	0.390193			C19969	0.18753	0.292421
	P54071	0.303323	0.597815			C00004	0.205297	0.225329
	Q9WVK4	0.303254	0.583945			C20744	0.205297	0.225329
	P51855	0.302615	0.445456			C21423	0.205297	0.225329
	P16332	0.30223	0.274015			C21424	0.205297	0.225329
	Q8K201	0.301734	0.468091			C11811	0.21518	0.942156
	P56135	0.301693	0.447261			C00830	0.23504	0.905939
	O88844	0.299086	0.63582			C15606	0.250259	0.216067
	Q59J78	0.298993	0.508935			C17211	0.250259	0.216067
	P59708	0.298476	0.448476			C18964	0.255296	1.33788
	Q8CHT0	0.297393	0.520942			C00075	0.258512	0.940273
						C00414	0.258855	0.180114
	P26369	0.297204	0.245573			C02367	0.258855	0.180114
	P97807	0.296925	0.480427			C08486	0.258855	0.180114
	Q9WV91	0.296671	0.158862			C08497	0.258855	0.180114
	P09671	0.296567	0.503115			C09837	0.258855	0.180114
	Q9JKR6	0.295464	0.630383			C09861	0.258855	0.180114
	O35841	0.294449	0.449823			C09863	0.258855	0.180114
	Q00PI9	0.294324	0.31051			C11338	0.258855	0.180114
	Q924Z4	0.294311	0.266805			C12300	0.258855	0.180114
	Q6P1F6	0.293713	0.595482			C12301	0.258855	0.180114
	Q920E5	0.293347	0.30497			C12302	0.258855	0.180114
	O55029	0.293187	0.127714			C12306	0.258855	0.180114
	Q99J77	0.293088	0.501783			C16310	0.258855	0.180114
	O70252	0.293049	0.487282			C03034	0.259111	0.45171
	P47754	0.293043	0.53007			C06017	0.259111	0.45171
	Q6A026	0.292816	0.100518			C02718	0.259836	0.444918
	P97372	0.291825	0.539497			C06682	0.259836	0.444918
	P97434	0.291644	0.227622			C07410	0.259836	0.444918
	Q05D44	0.291326	0.269986			C08057	0.259836	0.444918
	Q62193	0.290409	0.222832			C00111	0.266482	0.252564
	P19324	0.289825	0.602544			C00118	0.266482	0.252564
	P50518	0.289528	0.576854			C00354	0.266482	0.252564
	Q3U0V2	0.289455	0.339123			C00661	0.266482	0.252564
	P97823	0.288829	0.481187			C00665	0.266482	0.252564
	Q9CY18	0.288581	0.611512			C01220	0.266482	0.252564
	P63325	0.2883	0.492928			C01231	0.266482	0.252564
	Q9CR67	0.288293	0.131567			C03693	0.266482	0.252564
	P05064	0.288197	0.576663			C03785	0.266482	0.252564
	O09106	0.28761	0.352191			C04062	0.266482	0.252564
	Q61001	0.287297	0.426648			C04063	0.266482	0.252564
	P84096	0.286717	0.518704			C04064	0.266482	0.252564
	Q6PD21	0.286002	0.220607			C05378	0.266482	0.252564
	Q8C5Q4	0.285855	0.291041			C19156	0.266482	0.252564
	Q8K411	0.285665	0.186657			C21749	0.267981	0.49476
	P34152	0.285369	0.264259			C00245	0.273843	0.464094
	P53811	0.285317	0.446045			C00016	0.28141	0.312035
	Q9WVJ2	0.285309	0.249135			C09560	0.283157	0.35075
	Q9DC11	0.284242	0.336588			C13870	0.283157	0.35075
	Q61768	0.283812	0.449407			C17981	0.283157	0.35075
	Q6A0A9	0.283744	0.26428			C20353	0.283157	0.35075
	Q8BJF9	0.283643	0.102484			C20396	0.287055	1.0627
	P32883	0.283109	0.573614			C13888	0.287126	1.14132
	Q9ET22	0.283039	0.253424			C00117	0.28843	0.429187
	Q5SUC9	0.282858	0.253302			C00199	0.28843	0.429187
	Q8K183	0.281233	0.467353			C00231	0.28843	0.429187
	P47758	0.278826	0.399032			C00620	0.28843	0.429187
	P28660	0.278774	0.0841212			C01101	0.28843	0.429187
						C01112	0.28843	0.429187
	Q9CQ79	0.278586	0.172997			C03291	0.28843	0.429187
	Q9CWU9	0.277256	0.165842			C03736	0.28843	0.429187
	P40630	0.276369	0.480244			C03737	0.28843	0.429187
	P09103	0.274598	0.627016			C03906	0.28843	0.429187
	Q8C129	0.273325	0.371402			C06238	0.28843	0.429187
	Q99P72	0.273037	0.389031			C06239	0.28843	0.429187
	Q8BP67	0.273014	0.305507			C06441	0.28843	0.429187
	O08715	0.270614	0.15733			C06814	0.28843	0.429187
	Q99K85	0.270573	0.457998			C09265	0.28843	0.429187
	O54946	0.270497	0.457087			C17949	0.28843	0.429187
	Q8VDP4	0.27035	0.177768			C18655	0.28843	0.429187
	Q61316	0.270099	0.292691			C20772	0.28843	0.429187
	P08113	0.269803	0.574907			C12318	0.303214	0.04548
	P61255	0.269022	0.235801			C17093	0.303214	0.04548
	P62192	0.268513	0.531826			C21137	0.303214	0.04548
	Q3UBZ5	0.268395	0.338254			C12935	0.305778	0.995006
	Q8VE70	0.266306	0.501127			C09560	0.316059	0.620982
	P61750	0.265018	0.321528			C13870	0.316059	0.620982
	P01887	0.264891	0.504256			C17981	0.316059	0.620982
	Q8VEK3	0.264316	0.286827			C20353	0.316059	0.620982
	Q8VDP6	0.264182	0.200046			C00015	0.316333	0.301005
	Q9D0L8	0.263416	0.446282			C07736	0.3177	0.606854
	Q99JI6	0.26324	0.487889			C00119	0.325864	0.40361
	Q3UHD9	0.262439	0.130896			C02884	0.325864	0.40361
	P47964	0.262079	0.344267			C00082	0.326516	0.284095
	Q3TJD7	0.261244	0.274389			C01536	0.326516	0.284095
	Q921F2	0.260653	0.312226			C03290	0.326516	0.284095
	P11859	0.260584	0.416699			C04368	0.326516	0.284095
	Q9D1H8	0.259294	0.460695			C06420	0.326516	0.284095
	Q99JB2	0.259293	0.370667			C14348	0.326516	0.284095
	Q80UG5	0.259099	0.241857			C14637	0.326516	0.284095
	Q9EPK6	0.258575	0.430185			C19579	0.326516	0.284095
	Q9D1M4	0.25757	0.491897			C19712	0.326516	0.284095
	Q8BJH1	0.257528	0.412264			C20807	0.326516	0.284095
	Q00612	0.256954	0.339839			C21308	0.326516	0.284095
	P56371	0.256789	0.283432			C18191	0.329624	0.173715
	P46638	0.256687	0.589118			C00341	0.339425	0.094676
	Q91WK2	0.255981	0.181393			C02569	0.339425	0.094676
	Q8R2Y2	0.255703	0.205002			C03190	0.339425	0.094676
	Q501J6	0.254869	0.458053			C04093	0.339425	0.094676
	Q9DCN2	0.254832	0.492542			C05308	0.339425	0.094676
	Q8C1B7	0.25421	0.349442			C05847	0.339425	0.094676
	Q9D1A2	0.253954	0.529743			C18051	0.339425	0.094676
	P35585	0.252988	0.115538			C18052	0.339425	0.094676
	P63038	0.252953	0.570378			C20664	0.339425	0.094676
	Q8R0F8	0.252908	0.404134			C21552	0.339425	0.094676
	P70202	0.252655	0.401829			C01737	0.345162	0.368357
	Q9D051	0.252571	0.544021			C07172	0.345162	0.368357
	P47226	0.252336	0.351567			C08780	0.345162	0.368357
	Q9D8U8	0.251746	0.50501			C08793	0.345162	0.368357
	Q8K3J9	0.251327	0.404493			C15652	0.345162	0.368357
	Q8K297	0.251183	0.245493			C00404	0.347925	0.490995
	Q9Z1X4	0.249991	0.327363			C00536	0.347925	0.490995
	Q3UGR5	0.249914	0.216584			C02174	0.347925	0.490995
	P26450	0.249083	0.21637			C02466	0.347925	0.490995
	P62270	0.247901	0.329006			C12393	0.358048	0.387891
	Q9QZ88	0.246092	0.136838			C19403	0.358048	0.387891
	P56399	0.245904	0.458904			C21113	0.358048	0.387891
	Q8CGF7	0.245652	0.266682			C07653	0.358973	0.037298
						C11030	0.358973	0.037298
	Q3TCN2	0.244098	0.447048			C18757	0.358973	0.037298
	O70274	0.243812	0.355978			C13811	0.361174	0.370356
	P61458	0.241633	0.253651			C00006	0.362508	0.493203
	Q91W53	0.241093	0.402949			C01420	0.371376	0.609951
	Q8CJ40	0.240926	0.441156			C18745	0.371376	0.609951
	P32067	0.240104	0.321981			C21149	0.371376	0.609951
	Q8K1H7	0.239705	0.222297			C10394	0.373683	0.665594
	P49962	0.238835	0.242587			C13877	0.374242	0.625286
	Q3UM45	0.238524	0.482034			C07736	0.383188	1.3842
	Q99K30	0.238282	0.475843			C10922	0.383188	1.3842
	Q5SXJ3	0.238108	0.212518			C00008	0.41327	0.81675
	Q6P5G6	0.238032	0.115302			C00054	0.41327	0.81675
	Q8CHW4	0.237611	0.459119			C00361	0.41327	0.81675
	Q9QZQ1	0.236889	0.31437			C03850	0.41327	0.81675
	Q5XKN4	0.236426	0.229358			C11633	0.414663	0.697004
	P62320	0.236365	0.334886			C11634	0.414663	0.697004
	P67778	0.235873	0.524272			C16726	0.414663	0.697004
	Q571E4	0.235655	0.440793			C16846	0.414663	0.697004
	P10493	0.23548	0.182512			C14223	0.422766	0.288388
	Q99JI4	0.23489	0.193576			C03738	0.429652	0.517793
	P60867	0.234747	0.304934			C20957	0.429652	0.517793
	Q78RX3	0.23453	0.361076			C20958	0.429652	0.517793
	O70458	0.234462	0.360707			C00144	0.431421	0.853347
	Q99KH8	0.23372	0.215137			C06193	0.431421	0.853347
	Q8C570	0.233474	0.298387			C15563	0.431421	0.853347
	Q9DC51	0.23279	0.228284			C18239	0.431421	0.853347
	Q8R4R6	0.232577	0.384836			C19968	0.431421	0.853347
	O08553	0.232373	0.50209			C17392	0.433416	0.912846
	Q9R1P4	0.232229	0.399409			C19851	0.442427	0.576854
	P35700	0.231727	0.489512			C20742	0.442427	0.576854
	P21619	0.231091	0.300443			C00065	0.4425	0.633649
	O54984	0.229891	0.305933			C00716	0.4425	0.633649
	P18155	0.229663	0.389502			C00740	0.4425	0.633649
	Q4VA53	0.229497	0.210566			C18566	0.451332	0.983763
	Q9R069	0.229465	0.387509			C00449	0.466107	0.432953
	Q3THS6	0.228366	0.273071			C00025	0.476896	1.44252
	P84084	0.227295	0.165614			C00217	0.476896	1.44252
	Q9JKY0	0.226871	0.12844			C00302	0.476896	1.44252
	P14206	0.226489	0.391914			C00979	0.476896	1.44252
	Q6ZWV7	0.226245	0.184045			C03618	0.476896	1.44252
	Q9CR23	0.225619	0.424606			C03790	0.476896	1.44252
	Q9JJZ4	0.223897	0.191226			C05574	0.476896	1.44252
	Q8VHG2	0.223689	0.0723204			C05938	0.476896	1.44252
	Q91V41	0.223298	0.321581			C05941	0.476896	1.44252
	Q9EQ20	0.223221	0.382423			C12269	0.476896	1.44252
	O88967	0.221996	0.136221			C00978	0.487213	0.097723
	P62317	0.221974	0.226129			C01759	0.487213	0.097723
	Q8K442	0.22088	0.174845			C02983	0.487213	0.097723
	Q921W4	0.220292	0.203492			C07371	0.487213	0.097723
	O09061	0.220089	0.444203			C08441	0.487213	0.097723
	P69566	0.219916	0.198269			C09532	0.487213	0.097723
	Q921H8	0.219307	0.422339			C16831	0.487213	0.097723
	Q8C3X2	0.219283	0.291878			C17440	0.487213	0.097723
	O70325	0.218896	0.142177			C17584	0.487213	0.097723
	P97447	0.218623	0.285037			C20130	0.487213	0.097723
	Q3TCJ1	0.218251	0.489677			C21266	0.487213	0.097723
	O35691	0.218211	0.158722			C02366	0.48827	0.770583
	Q62465	0.218007	0.259842			C13482	0.48827	0.770583
	Q9CQV8	0.217623	0.416165			C14639	0.48827	0.770583
	Q9QZQ8	0.217523	0.19046			C13672	0.489096	0.372248
	Q9Z1Q5	0.217338	0.428987			C19469	0.489096	0.372248
	Q91Z69	0.216686	0.240634			C20440	0.492772	0.681517
	P52432	0.216639	0.145232			C04268	0.501375	0.839433
	P63001	0.215548	0.430909			C04346	0.501375	0.839433
	Q8BFY6	0.215289	0.258222			C11925	0.501375	0.839433
	Q61166	0.214835	0.341913			C12318	0.501375	0.839433
	Q9D1N9	0.214041	0.0740899			C17087	0.501375	0.839433
	P15116	0.21387	0.261142			C17093	0.501375	0.839433
	P45591	0.213339	0.425899			C19947	0.501375	0.839433
	Q8BXV2	0.213282	0.0551905			C21137	0.501375	0.839433
	Q9D0E1	0.212754	0.205966			C21363	0.501375	0.839433
	Q9DCT5	0.212719	0.271562			C18043	0.50737	0.830419
	Q6PGC1	0.211937	0.11947			C00020	0.521372	0.432898
	P62307	0.211038	0.261794			C00362	0.521372	0.432898
	P63017	0.2102	0.457078			C00575	0.521372	0.432898
	Q3UPR7	0.209642	0.110869			C00946	0.521372	0.432898
	Q8BW00	0.209388	0.170827			C01367	0.521372	0.432898
	P09041	0.209307	0.221849			C02353	0.521372	0.432898
	O09117	0.208581	0.385098			C02507	0.521372	0.432898
	Q64311	0.208212	0.0942286			C04378	0.521372	0.432898
	P53994	0.207676	0.209624			C18661	0.521372	0.432898
	Q6PHN9	0.207665	0.132639			C19970	0.521372	0.432898
	Q91WT4	0.206874	0.0999907			C00356	0.530959	0.430119
	Q9JHW2	0.206666	0.255303			C14145	0.530959	0.430119
	Q8VE62	0.206644	0.168587			C04796	0.531552	0.755918
	Q9JKX6	0.206233	0.435857			C04797	0.531552	0.755918
	Q8BTM8	0.205381	0.246291			C17758	0.531552	0.755918
	Q99KI0	0.205287	0.304426			C05588	0.541116	0.410787
	P57759	0.204906	0.419713			C08511	0.541116	0.410787
	Q9DCJ5	0.204498	0.420204			C12027	0.541116	0.410787
	Q8JZU2	0.204251	0.283058			C19556	0.541116	0.410787
	P70362	0.204156	0.408674			C20371	0.541116	0.410787
	Q80X90	0.204138	0.235548			C21521	0.541116	0.410787
	Q9D1C8	0.20407	0.382788			C09289	0.543262	0.502247
	Q8VDK1	0.203775	0.406113			C09382	0.543262	0.502247
	Q9EPC1	0.203434	0.387098			C09383	0.543262	0.502247
	P42208	0.203157	0.272375			C09384	0.543262	0.502247
	Q61425	0.202861	0.255281			C09408	0.543262	0.502247
	P45952	0.200979	0.240421			C09454	0.543262	0.502247
	Q9WV54	0.200481	0.355248			C09466	0.543262	0.502247
	Q9D0S9	0.19885	0.337674			C09484	0.543262	0.502247
	Q8R081	0.198253	0.341551			C09692	0.543262	0.502247
	Q60855	0.19816	0.17473			C09710	0.543262	0.502247
	B2RRE4	0.197783	0.174545			C17488	0.543262	0.502247
	Q8BUK6	0.197539	0.31247			C17884	0.543262	0.502247
	Q9JK48	0.19752	0.376195			C17886	0.543262	0.502247
	Q61527	0.196512	0.13546			C16855	0.56475	0.643737
	P40124	0.195899	0.178776			C00024	0.582455	1.11693
	Q8C0J2	0.195781	0.158787			C02193	0.587487	0.339738
	Q8BP48	0.194995	0.340613			C04131	0.587487	0.339738
	P61027	0.194931	0.238914			C11822	0.587487	0.339738
	Q9Z1K5	0.19468	0.285676			C20249	0.587487	0.339738
	Q9CX00	0.194036	0.278181			C20891	0.587487	0.339738
	Q8BGE6	0.194031	0.132351			C10587	0.635045	0.427782
	Q9R0I7	0.193758	0.217196			C00334	0.646749	1.62981
	Q07797	0.193426	0.175656			C01026	0.646749	1.62981
	P54775	0.193158	0.408755			C01205	0.646749	1.62981
	P62827	0.192654	0.202325			C02261	0.646749	1.62981
	Q8K2Q9	0.192553	0.402127			C02356	0.646749	1.62981
	Q9CR61	0.191738	0.297545			C02721	0.646749	1.62981
	Q9D8N0	0.1907	0.125692			C03284	0.646749	1.62981
	Q01853	0.190525	0.322123			C03665	0.646749	1.62981
	Q9JMA1	0.190045	0.286681			C05145	0.646749	1.62981
	Q62318	0.189617	0.204457			C11109	0.646749	1.62981
	Q9Z0T9	0.188593	0.242433			C11735	0.646749	1.62981
	Q9QYF1	0.188395	0.310504			C19514	0.646749	1.62981
	Q61335	0.188056	0.313508			C20561	0.668542	1.41326
	P59481	0.187008	0.158767			C20016	0.680237	0.969181
	Q9CWJ9	0.186848	0.347816			C00015	0.68292	0.915701
	Q9D2R6	0.186266	0.293334			C06206	0.68292	0.915701
	Q91VE0	0.185857	0.151481			C01215	0.688465	0.56819
	P08003	0.184247	0.369627			C10030	0.688465	0.56819
	Q4PZA2	0.18363	0.142621			C10183	0.688465	0.56819
	Q5SYD0	0.183321	0.0652084			C20258	0.688465	0.56819
	P63085	0.182716	0.182734			C00188	0.689827	1.25404
	Q5NC05	0.182488	0.131631			C00263	0.689827	1.25404
	Q8BXK9	0.182303	0.298624			C00820	0.689827	1.25404
	O09005	0.181801	0.174779			C01234	0.689827	1.25404
	Q61990	0.180492	0.339033			C02115	0.689827	1.25404
	Q8BI84	0.180422	0.157477			C02926	0.689827	1.25404
	P35278	0.179109	0.210527			C03678	0.689827	1.25404
	Q8BH69	0.178924	0.22909			C05519	0.689827	1.25404
	Q9JJX6	0.178798	0.347521			C07509	0.689827	1.25404
	Q9DCS9	0.178659	0.144407			C08267	0.689827	1.25404
	Q9CR16	0.177995	0.369945			C11106	0.689827	1.25404
	Q9CQA3	0.177765	0.306108			C11108	0.689827	1.25404
	Q8VEK0	0.177688	0.304644			C12317	0.689827	1.25404
	Q9CZE3	0.176779	0.163173			C17234	0.689827	1.25404
	P35979	0.17661	0.333198			C19456	0.689827	1.25404
	P35486	0.175474	0.267207			C19777	0.689827	1.25404
	P13020	0.175465	0.287373			C20905	0.689827	1.25404
	Q8BYU6	0.175307	0.324464			C08756	0.705675	1.11923
	Q9D338	0.175179	0.193361			C17643	0.705675	1.11923
	P62245	0.174919	0.208314			C17659	0.705675	1.11923
	Q9CRB2	0.174722	0.261537			C19515	0.705675	1.11923
	P15105	0.174543	0.188697			C05464	0.717296	0.65411
	Q8C0C0	0.173744	0.208861			C05466	0.717296	0.65411
	P45377	0.173661	0.232013			C13048	0.719489	0.736419
	Q6P5F9	0.173315	0.0937972			C00167	0.743633	1.38663
	Q9CXW3	0.17328	0.182347			C00617	0.743633	1.38663
	Q9DAW6	0.173235	0.2403			C02330	0.743633	1.38663
	P30275	0.172732	0.141826			C00049	0.759783	2.82812
	Q9WU84	0.172178	0.248099			C00402	0.759783	2.82812
	Q9EPT5	0.171622	0.150308			C16433	0.759783	2.82812
	O35344	0.171546	0.327069			C19911	0.759783	2.82812
	P70670	0.1715	0.298974			C07630	0.789666	1.83285
	Q99L13	0.171125	0.287102			C18628	0.789666	1.83285
	Q7TMA2	0.169886	0.156973			C18895	0.789666	1.83285
	P53986	0.169838	0.116442			C00371	0.796605	0.415114
	P28659	0.169517	0.0817274			C08338	0.796605	0.415114
	Q99M31	0.169288	0.0952927			C15545	0.796605	0.415114
	F8VPU2	0.169152	0.0565367			C01215	0.811165	1.40234
	Q91YL3	0.168422	0.156699			C02230	0.811165	1.40234
	Q9CQ49	0.168173	0.312808			C02242	0.811165	1.40234
	P97351	0.167821	0.220217			C20258	0.811165	1.40234
	Q9JL62	0.167508	0.319888			C13667	0.82566	0.944576
	Q9D0F9	0.167192	0.179566			C00015	0.830162	1.35535
	Q99KF1	0.166958	0.268791			C06206	0.830162	1.35535
	Q9JJ28	0.166639	0.0719654			C00074	0.833422	0.704273
	P18242	0.166376	0.295229			C02798	0.833422	0.704273
	Q8BWT1	0.166256	0.224796			C16849	0.833422	0.704273
	O88736	0.164709	0.113881			C07498	0.858473	0.748418
	Q8K3H0	0.164453	0.199462			C06455	0.879627	0.612405
	O88448	0.164344	0.190504			C00489	0.882896	0.989986
	Q99MR6	0.163976	0.200651			C00596	0.882896	0.989986
	Q8VDQ8	0.163958	0.224865			C00900	0.882896	0.989986
	Q8C0L0	0.163932	0.247665			C02674	0.882896	0.989986
	Q3ULW8	0.163661	0.122999			C03589	0.882896	0.989986
	Q8K021	0.163471	0.302494			C04106	0.882896	0.989986
	Q9QYJ0	0.163464	0.25533			C04181	0.882896	0.989986
	Q8VCK3	0.16282	0.0922514			C06010	0.882896	0.989986
	P35831	0.161366	0.0798293			C07091	0.882896	0.989986
	P30999	0.160589	0.226221			C07581	0.882896	0.989986
	P47856	0.160062	0.134327			C11838	0.882896	0.989986
	Q8R010	0.159954	0.263645			C21187	0.882896	0.989986
	Q60930	0.159273	0.273663			C09489	0.902026	0.759194
	Q8BQ47	0.157728	0.0779592			C09582	0.902026	0.759194
	Q99LX0	0.157676	0.294462			C09584	0.902026	0.759194
	P57780	0.157561	0.213576			C09926	0.902026	0.759194
	Q99LF4	0.157252	0.277183			C17483	0.902026	0.759194
	Q8VE37	0.155393	0.182009			C17838	0.902026	0.759194
	Q9CZ42	0.154956	0.207641			C20407	0.902026	0.759194
	P10518	0.154294	0.269671			C00652	0.929415	1.62537
	Q9Z2I0	0.153433	0.205471			C00684	0.929415	1.62537
	Q7TNP2	0.152245	0.103688			C00815	0.929415	1.62537
	Q8CDN6	0.151999	0.293332			C01087	0.929415	1.62537
	P46718	0.151702	0.166628			C01114	0.929415	1.62537
	Q99L45	0.151523	0.277384			C02266	0.929415	1.62537
	Q9CQF0	0.151513	0.130158			C02612	0.929415	1.62537
	P61211	0.151261	0.153333			C02614	0.929415	1.62537
	Q8CAY6	0.150827	0.270889			C02630	0.929415	1.62537
	Q3UMF0	0.150654	0.234875			C02753	0.929415	1.62537
	Q7TPR4	0.150461	0.175267			C02994	0.929415	1.62537
	Q9WU78	0.149211	0.215069			C03196	0.929415	1.62537
	P60335	0.14883	0.281053			C03826	0.929415	1.62537
	F6ZDS4	0.148799	0.231563			C05405	0.929415	1.62537
	Q61656	0.148791	0.211855			C06029	0.929415	1.62537
	P70697	0.148412	0.226258			C06031	0.929415	1.62537
	Q8VCF1	0.147833	0.108713			C06032	0.929415	1.62537
	Q9ES28	0.144927	0.244058			C03175	0.959318	3.91156
	Q9CQI3	0.143725	0.208731			C03861	0.959318	3.91156
	P06797	0.143326	0.229269			C17697	0.959318	3.91156
	E9Q394	0.143168	0.0595749			C00334	0.979657	1.25069
	Q99M04	0.143154	0.113868			C01026	0.979657	1.25069
	Q91VC9	0.142246	0.119385			C01205	0.979657	1.25069
	P70288	0.142073	0.0684956			C02261	0.979657	1.25069
	P08228	0.142048	0.155624			C02356	0.979657	1.25069
	P48036	0.141973	0.263424			C02721	0.979657	1.25069
	Q11011	0.141967	0.245633			C03284	0.979657	1.25069
	O88746	0.141166	0.177814			C03665	0.979657	1.25069
	P31230	0.141151	0.269655			C05145	0.979657	1.25069
	P11930	0.140515	0.0543585			C07182	0.979657	1.25069
	O55102	0.138992	0.247563			C11109	0.979657	1.25069
	P61079	0.138842	0.0932957			C11735	0.979657	1.25069
	Q8BVD5	0.137642	0.236394			C19514	0.979657	1.25069
	Q9D2G2	0.136787	0.260317			C06678	0.987256	2.02519
	Q9ES97	0.136641	0.232201			C15599	0.994278	2.08364
	Q9DBH5	0.136446	0.199316			C00105	0.998589	1.19112
	Q9CYR0	0.136383	0.19012			C01168	0.998589	1.19112
	Q6ZWY3	0.13614	0.107315			C01368	0.998589	1.19112
	Q61081	0.135351	0.211775			C03031	0.998589	1.19112
	P70372	0.135192	0.143723			C07323	0.998589	1.19112
	Q3TLP5	0.134824	0.184711			C12248	1.00444	0.463411
	Q8CHP8	0.134068	0.206848			C18812	1.00444	0.463411
	Q9ESE1	0.133649	0.074386			C00008	1.01498	1.93617
	P17156	0.133625	0.141908			C00054	1.01498	1.93617
	Q91V12	0.133112	0.0670851			C00361	1.01498	1.93617
	Q80WS3	0.132599	0.0989848			C03850	1.01498	1.93617
	O35153	0.131853	0.0659548			C04327	1.02167	1.16445
	Q6ZWQ7	0.131685	0.182746			C00433	1.02184	1.09114
	Q9CQE8	0.13164	0.231194			C00490	1.02184	1.09114
	P48678	0.131211	0.218305			C00652	1.02184	1.09114
	P61087	0.131089	0.20655			C00684	1.02184	1.09114
	Q91VI7	0.130777	0.194634			C00815	1.02184	1.09114
	Q9WV80	0.130577	0.220082			C01087	1.02184	1.09114
	Q9Z0F8	0.130573	0.0415828			C01114	1.02184	1.09114
	Q99PT1	0.129213	0.180225			C01732	1.02184	1.09114
	Q60715	0.12903	0.221569			C02132	1.02184	1.09114
	O55135	0.128095	0.0557944			C02214	1.02184	1.09114
	P62962	0.127818	0.212318			C02226	1.02184	1.09114
	P50429	0.127525	0.219749			C02266	1.02184	1.09114
	Q8BIF0	0.127007	0.107191			C02612	1.02184	1.09114
	Q9DC23	0.12678	0.064154			C02614	1.02184	1.09114
	Q9CQ20	0.126248	0.0916095			C02630	1.02184	1.09114
	Q69ZS7	0.126177	0.0840008			C02753	1.02184	1.09114
	P70388	0.126025	0.0806636			C02800	1.02184	1.09114
	P99024	0.125133	0.190815			C02994	1.02184	1.09114
	Q8CI43	0.124992	0.0881712			C03196	1.02184	1.09114
	Q64475	0.124712	0.189988			C03826	1.02184	1.09114
	Q04750	0.124337	0.124416			C05405	1.02184	1.09114
	P68373	0.124068	0.0692693			C06029	1.02184	1.09114
	Q9D554	0.123826	0.186613			C06031	1.02184	1.09114
	Q9CPQ1	0.123225	0.183127			C06032	1.02184	1.09114
	Q6GSS7	0.122932	0.183702			C00025	1.03284	0.911381
	Q8C7E9	0.122217	0.13666			C00217	1.03284	0.911381
	Q9CQ65	0.122202	0.153778			C00302	1.03284	0.911381
	P53564	0.122055	0.138808			C00979	1.03284	0.911381
	O70378	0.121096	0.154123			C02230	1.03284	0.911381
	Q61103	0.120716	0.116726			C02242	1.03284	0.911381
	Q80U44	0.120687	0.149866			C03618	1.03284	0.911381
	Q61550	0.120321	0.0899908			C03790	1.03284	0.911381
	Q80ZK0	0.119233	0.0685639			C05574	1.03284	0.911381
	P62717	0.118263	0.0735152			C05938	1.03284	0.911381
	P17047	0.117877	0.212777			C05941	1.03284	0.911381
	Q9WUP7	0.11785	0.200413			C12269	1.03284	0.911381
	Q61249	0.117845	0.189352			C19972	1.11685	1.58322
	Q9CYA0	0.117659	0.190403			C20424	1.11685	1.58322
	Q99NH0	0.117127	0.0488426			C00041	1.15478	1.82594
	O88456	0.117016	0.173075			C00099	1.15478	1.82594
	Q924M7	0.11679	0.150334			C00133	1.15478	1.82594
	Q7TMS5	0.116681	0.128301			C00213	1.15478	1.82594
	P59325	0.115806	0.219895			C01401	1.15478	1.82594
	P70279	0.115771	0.0609871			C01537	1.15478	1.82594
	Q91WG8	0.115661	0.0846988			C02116	1.15478	1.82594
	Q9JK81	0.115596	0.129679			C11488	1.15478	1.82594
	P61982	0.115574	0.226789			C00079	1.16075	1.35827
	P97868	0.115507	0.18867			C00788	1.16075	1.35827
	Q9CWM4	0.114502	0.193561			C02057	1.16075	1.35827
	Q7TMR0	0.112789	0.0799307			C02265	1.16075	1.35827
	Q99N96	0.112056	0.129616			C05589	1.16075	1.35827
	Q64152	0.111191	0.127639			C07527	1.16075	1.35827
	P62259	0.109878	0.190423			C11768	1.16075	1.35827
	P40237	0.109478	0.112814			C17925	1.16075	1.35827
	Q9D832	0.109323	0.171135			C18090	1.16075	1.35827
	Q9JLI6	0.10862	0.173529			C18747	1.16075	1.35827
	Q91V76	0.108375	0.13599			C19565	1.16075	1.35827
	Q8C9S4	0.107597	0.0426527			C19578	1.16075	1.35827
	Q99J36	0.106949	0.142933			C20487	1.16075	1.35827
	O88685	0.106948	0.20096			C20488	1.16075	1.35827
	Q9Z0U1	0.106801	0.172381			C00020	1.21158	2.05561
	Q91VA1	0.106476	0.0715619			C00362	1.21158	2.05561
	Q8K1J6	0.106427	0.135748			C00946	1.21158	2.05561
	P53702	0.106411	0.164016			C01367	1.21158	2.05561
	Q6A078	0.105717	0.0762967			C04378	1.21158	2.05561
	O35127	0.105622	0.10793			C19970	1.21158	2.05561
	Q9JHE3	0.105578	0.128845			C21576	1.21158	2.05561
	Q8R0F6	0.105067	0.122662			C09060	1.23894	0.589266
	Q61171	0.104422	0.198573			C09305	1.23894	0.589266
	Q9QZA0	0.103902	0.133254			C10295	1.23894	0.589266
	Q64669	0.103842	0.0378155			C12377	1.23894	0.589266
	P42567	0.103276	0.18945			C00085	1.24214	0.768274
	Q9CQH0	0.102061	0.124854			C00092	1.24214	0.768274
	Q6DYE8	0.101672	0.0784346			C00103	1.24214	0.768274
	P18760	0.101602	0.179198			C00275	1.24214	0.768274
	P97760	0.101544	0.117704			C00446	1.24214	0.768274
	Q920Q6	0.0999653	0.185916			C00636	1.24214	0.768274
	P70452	0.0996166	0.0822636			C00663	1.24214	0.768274
	Q8VD04	0.0988925	0.0899901			C00668	1.24214	0.768274
	O35639	0.098336	0.150589			C01002	1.24214	0.768274
	Q60692	0.0982077	0.164865			C01094	1.24214	0.768274
	P62878	0.0980133	0.160681			C01097	1.24214	0.768274
	Q8K3X6	0.0973546	0.174876			C01113	1.24214	0.768274
	Q91VH2	0.0970354	0.130158			C01171	1.24214	0.768274
	P02469	0.0965265	0.178339			C01172	1.24214	0.768274
	Q6A0A2	0.0960072	0.173614			C01177	1.24214	0.768274
	P97310	0.0956457	0.0328844			C01275	1.24214	0.768274
	A2AQ25	0.0948611	0.0837492			C02888	1.24214	0.768274
	Q9JIG8	0.0939025	0.110656			C02962	1.24214	0.768274
	Q9R062	0.0917569	0.0755047			C02965	1.24214	0.768274
	P31786	0.0913712	0.0851958			C03251	1.24214	0.768274
	P27773	0.0912278	0.170221			C03267	1.24214	0.768274
	Q62165	0.0906532	0.0912798			C03384	1.24214	0.768274
	A0A088MLT8	0.0902984	0.0903793			C03546	1.24214	0.768274
	Q9DAS9	0.0899572	0.159774			C03606	1.24214	0.768274
	Q3UFF7	0.0891128	0.124772			C03654	1.24214	0.768274
	O70279	0.0889273	0.100044			C03735	1.24214	0.768274
	Q9CRB6	0.0885628	0.129288			C03811	1.24214	0.768274
	Q3UJP5	0.0883405	0.0896199			C04006	1.24214	0.768274
	Q61239	0.0880226	0.0519291			C04299	1.24214	0.768274
	Q8C166	0.0879234	0.0772406			C05001	1.24214	0.768274
	Q91YU8	0.0872335	0.0799149			C05345	1.24214	0.768274
	P62267	0.0863436	0.0585028			C06019	1.24214	0.768274
	Q9ESP1	0.0863165	0.162385			C06155	1.24214	0.768274
	P47757	0.0860055	0.13091			C06312	1.24214	0.768274
	Q9R269	0.0856651	0.0922112			C09964	1.24214	0.768274
	Q8BGW1	0.0843251	0.0651646			C10056	1.24214	0.768274
	P23927	0.0840828	0.134569			C10086	1.24214	0.768274
	Q80U49	0.0839266	0.0296311			C10088	1.24214	0.768274
	Q811D0	0.0835149	0.124458			C15924	1.24214	0.768274
	Q8CDG3	0.0831552	0.0504037			C15926	1.24214	0.768274
	P97360	0.082703	0.0353612			C16149	1.24214	0.768274
	Q9CQC9	0.0816834	0.143607			C16214	1.24214	0.768274
	P29341	0.0814314	0.108681			C16848	1.24214	0.768274
	Q3U5C8	0.080811	0.0291055			C18096	1.24214	0.768274
	Q7TQI3	0.0806042	0.134709			C18984	1.24214	0.768274
	Q8VE22	0.0801901	0.113392			C21320	1.24214	0.768274
	Q9Z1T1	0.0799292	0.0330206			C18401	1.25746	2.3439
	D3Z4I3	0.0791843	0.0529617			C19406	1.25746	2.3439
	Q9WTP6	0.0783835	0.128376			C20025	1.26024	2.39903
	P53808	0.0781957	0.110872			C00329	1.26197	1.72158
	Q9EQP2	0.0780158	0.131153			C01118	1.26197	1.72158
	Q9WVA3	0.0778421	0.0974455			C01214	1.26197	1.72158
	P45878	0.0772057	0.117247			C02262	1.26197	1.72158
	Q8BM55	0.0764737	0.0433231			C03570	1.26197	1.72158
	Q64512	0.0754251	0.0356186			C03776	1.26197	1.72158
	Q9WVE8	0.074398	0.120845			C06763	1.26197	1.72158
	Q9WUB4	0.0733672	0.0740943			C08349	1.26197	1.72158
	Q9CZ13	0.0725815	0.0978302			C12212	1.26197	1.72158
	P63037	0.0715321	0.112941			C16675	1.26197	1.72158
	P62196	0.0712177	0.0861574			C17578	1.26197	1.72158
	Q921X9	0.0707437	0.0296644			C21035	1.26197	1.72158
	Q8K4G5	0.0701649	0.0970743			C21038	1.26197	1.72158
	Q9CWF2	0.0696591	0.105876			C21048	1.26197	1.72158
	P62137	0.0695057	0.10271			C21051	1.26197	1.72158
	P62313	0.0694732	0.108386			C21060	1.26197	1.72158
	Q8K310	0.0693743	0.0704649			C06368	1.28382	0.495091
	Q9JJ00	0.0686666	0.0604851			C00433	1.31642	1.20232
	Q8BI72	0.0685098	0.0253343			C00490	1.31642	1.20232
	Q99KB8	0.0684434	0.0771627			C01546	1.31642	1.20232
	P62264	0.0677346	0.119223			C01732	1.31642	1.20232
	Q9CY27	0.0666388	0.0515831			C02132	1.31642	1.20232
	Q80YW5	0.0659901	0.070027			C02214	1.31642	1.20232
	Q9CQW2	0.0659261	0.071692			C02226	1.31642	1.20232
	Q61490	0.0658002	0.0531769			C02800	1.31642	1.20232
	Q922R8	0.0654968	0.106183			C00180	1.32913	0.729701
	Q9CZG3	0.0650276	0.0954129			C00539	1.32913	0.729701
	Q6P9R2	0.0646743	0.0809452			C00633	1.32913	0.729701
	Q6A068	0.064078	0.0646409			C03067	1.32913	0.729701
	Q9Z1J3	0.0638463	0.0693263			C05901	1.32913	0.729701
	Q9DBZ5	0.0637892	0.104321			C06202	1.32913	0.729701
	P13595	0.0635108	0.102674			C08466	1.32913	0.729701
	P09602	0.0626681	0.0259441			C08743	1.32913	0.729701
	Q5SRX1	0.0621826	0.0483069			C09778	1.32913	0.729701
	Q8R4X3	0.0616984	0.0382425			C10273	1.32913	0.729701
	Q01768	0.0611792	0.0949173			C12090	1.32913	0.729701
	Q9DAW9	0.060983	0.0786943			C14283	1.32913	0.729701
	Q07076	0.0608848	0.103988			C15474	1.32913	0.729701
	Q9CY16	0.0608629	0.0826725			C03411	1.35105	1.69601
	O88665	0.0592001	0.0215253			C09570	1.35105	1.69601
	P37804	0.0584881	0.0456769			C00158	1.36914	1.66049
	Q9D1G1	0.0582871	0.0550463			C00311	1.36914	1.66049
						C00451	1.36914	1.66049
	Q921M4	0.0569294	0.091693			C00679	1.36914	1.66049
	O08749	0.0561752	0.0847819			C00818	1.36914	1.66049
	P38647	0.0556518	0.092191			C00879	1.36914	1.66049
	Q9D1J1	0.0555748	0.0397951			C02780	1.36914	1.66049
	Q9ERG2	0.0551698	0.0618613			C03600	1.36914	1.66049
	Q9CR68	0.0531222	0.0698912			C03921	1.36914	1.66049
	P70699	0.0527376	0.0667059			C04575	1.36914	1.66049
	Q9Z1D1	0.0524324	0.09098			C04617	1.36914	1.66049
	O88712	0.0523167	0.0874586			C05515	1.36914	1.66049
	Q9D0C4	0.0520576	0.0473506			C12649	1.36914	1.66049
	Q99J45	0.0516986	0.0365426			C20889	1.36914	1.66049
	Q9D7S7	0.0514926	0.0701675			C20890	1.36914	1.66049
	P32020	0.0514	0.0602787			C20896	1.36914	1.66049
	P25799	0.05126	0.0664833			C21088	1.36914	1.66049
	Q9DCZ1	0.0512415	0.0723423			C21091	1.36914	1.66049
	P62897	0.0510827	0.0786574			C21095	1.36914	1.66049
	Q9CX86	0.0509507	0.0870002			C08261	1.42569	2.15909
	Q922P9	0.0496381	0.0396927			C13728	1.42569	2.15909
	Q9QXS6	0.0477304	0.0569524			C17878	1.42569	2.15909
	Q8R050	0.0474641	0.0367605			C11692	1.44758	0.427243
	Q5SS00	0.0473873	0.0295242			C20025	1.52938	0.959464
	P16951	0.0452955	0.0215548			C00322	1.54659	2.32347
	Q9D6J5	0.0444214	0.0572079			C00682	1.54659	2.32347
	Q7TMY8	0.0436443	0.0602658			C00846	1.54659	2.32347
	Q99KR7	0.0432689	0.0404399			C02480	1.54659	2.32347
	Q9JII5	0.0429112	0.0637399			C03586	1.54659	2.32347
	Q8BKX1	0.0415344	0.0667904			C03647	1.54659	2.32347
	Q3TC72	0.0413768	0.0257953			C03743	1.54659	2.32347
	P49443	0.0410837	0.0553311			C04105	1.54659	2.32347
	Q9Z0E6	0.0406635	0.0323763			C04287	1.54659	2.32347
	P27048	0.0403046	0.0295273			C06603	1.54659	2.32347
	Q9EPV8	0.0391637	0.0631966			C06891	1.54659	2.32347
	Q9DCC8	0.0385081	0.0584055			C14516	1.54659	2.32347
	O35593	0.0382449	0.0344256			C14610	1.54659	2.32347
	Q8C0D5	0.0379259	0.0148396			C15587	1.54659	2.32347
	Q6PFD9	0.0378354	0.0468835			C16159	1.54659	2.32347
	Q6P5D8	0.0373102	0.0199126			C20448	1.54659	2.32347
	Q9ERE7	0.0369143	0.0542841			C20781	1.54659	2.32347
	Q60870	0.0368686	0.0520191			C20900	1.54659	2.32347
	Q9DBN4	0.0368297	0.0175969			C02206	1.57002	1.40321
	Q9Z2U1	0.0348363	0.0562277			C09287	1.57002	1.40321
	Q9CQZ6	0.0347447	0.0526982			C09292	1.57002	1.40321
	P61089	0.0345878	0.0522472			C09300	1.57002	1.40321
	P20152	0.0345208	0.0549223			C09394	1.57002	1.40321
	Q91XI1	0.0344094	0.0255086			C09476	1.57002	1.40321
	Q9WTP7	0.0343547	0.0496577			C09545	1.57002	1.40321
	Q7TMF3	0.0340827	0.0495547			C09601	1.57002	1.40321
	Q922U1	0.0340468	0.0136074			C09605	1.57002	1.40321
	P09411	0.0329173	0.0375609			C09606	1.57002	1.40321
						C10371	1.57002	1.40321
	P61082	0.0314185	0.0422808			C13624	1.57002	1.40321
	P52293	0.0310942	0.0405333			C15210	1.57002	1.40321
	Q9R1Q9	0.0309613	0.0241344			C17085	1.57002	1.40321
	Q9QZ06	0.0306023	0.0463068			C17424	1.57002	1.40321
	Q8VBT9	0.0304128	0.0463434			C17490	1.57002	1.40321
	Q8BFW7	0.0303975	0.0459386			C17912	1.57002	1.40321
	Q99JP6	0.0303577	0.038314			C00122	1.64623	1.52623
	P97461	0.0297651	0.0450456			C01384	1.64623	1.52623
	O88291	0.0295952	0.0337726			C02111	1.64623	1.52623
	Q8VH51	0.0289851	0.0156963			C02150	1.64623	1.52623
	P17879	0.0286706	0.0379813			C00026	1.65582	2.26323
	Q9CWG9	0.0286351	0.0133371			C01163	1.65582	2.26323
	P39447	0.0285127	0.0379288			C01278	1.65582	2.26323
	P47809	0.0283909	0.0199437			C02167	1.65582	2.26323
	Q8R3Q6	0.0282333	0.0376822			C02514	1.65582	2.26323
	Q9D6J6	0.0277033	0.0341324			C03666	1.65582	2.26323
	P46664	0.0272625	0.0435293			C03716	1.65582	2.26323
	P62331	0.0266344	0.0270735			C04480	1.65582	2.26323
	Q9QUH0	0.026234	0.0339999			C04484	1.65582	2.26323
	P63276	0.0256286	0.0383209			C04553	1.65582	2.26323
	Q8BFR4	0.0252571	0.0399857			C05375	1.65582	2.26323
	Q9CZ04	0.0245283	0.0316862			C05406	1.65582	2.26323
	O70435	0.0244747	0.0264399			C06030	1.65582	2.26323
	Q9CRD0	0.0238536	0.0392574			C06316	1.65582	2.26323
	P51881	0.0238271	0.0237712			C08369	1.65582	2.26323
	E9Q4N7	0.0237886	0.0232082			C20366	1.65582	2.26323
	Q9CQB2	0.0236444	0.0242378			C21632	1.65582	2.26323
	Q63ZW7	0.0230643	0.0235018			C01572	1.67408	2.13469
	Q9R0P6	0.0230625	0.0161972			C19016	1.67408	2.13469
	Q9WUD1	0.0229613	0.0160817			C00122	1.72665	1.60208
	D3YZP9	0.0228601	0.0208481			C00149	1.72665	1.60208
	Q60676	0.0223407	0.022962			C00497	1.72665	1.60208
	P21550	0.0222028	0.0230064			C00711	1.72665	1.60208
	O88428	0.0221031	0.0207373			C01384	1.72665	1.60208
	Q80VD1	0.0216566	0.0269391			C02111	1.72665	1.60208
	Q9CWS0	0.0206745	0.0322422			C02150	1.72665	1.60208
	Q3TJZ6	0.0206191	0.017925			C03064	1.72665	1.60208
	Q921Z5	0.020556	0.0246315			C03668	1.72665	1.60208
	Q9Z2Y8	0.0200811	0.0294539			C14448	1.72665	1.60208
	Q8BSS9	0.0198144	0.00758054			C21612	1.72665	1.60208
	P15261	0.0193652	0.0223245			C21617	1.72665	1.60208
	Q8BV13	0.0187627	0.0190876			C21618	1.72665	1.60208
	Q91W90	0.0185068	0.0299992			C00357	1.75717	1.73304
	Q61823	0.0182931	0.0139917			C04256	1.75717	1.73304
	Q9D1Q6	0.0181748	0.0286577			C04257	1.75717	1.73304
	Q6PE01	0.017518	0.0108617			C04501	1.75717	1.73304
	Q4VC33	0.0171757	0.00819215			C06376	1.75717	1.73304
	Q9R097	0.0171248	0.0145243			C18055	1.75717	1.73304
	Q8CJ53	0.0158341	0.0178063			C18060	1.75717	1.73304
	Q8CHS8	0.0151925	0.0181954			C03178	1.76559	2.22018
	Q9CWZ7	0.0148245	0.0188048			C03314	1.76559	2.22018
	Q9JJV2	0.0135683	0.0121879			C00647	1.78888	1.08094
	Q2TBE6	0.0132392	0.00888833			C10742	1.78888	1.08094
	O08663	0.0113584	0.00932877			C14304	1.78888	1.08094
	Q9CPX7	0.0113494	0.0134746			C16994	1.86286	1.73175
	Q9CX34	0.00997197	0.0155698			C02509	1.86697	0.988182
	Q9CQ22	0.00989771	0.0146055			C19155	1.86697	0.988182
	Q80WC7	0.00946814	0.00253265			C00097	1.87388	0.805511
	P43406	0.00938813	0.011406			C00736	1.87388	0.805511
	Q9WTN0	0.00927884	0.00533128			C00793	1.87388	0.805511
	P67984	0.00918875	0.0144222			C03349	1.87388	0.805511
	P18572	0.00819517	0.00834554			C08468	1.919	2.30711
	Q8R3V5	0.00785904	0.00669998			C03406	1.99014	1.98103
	Q9EQI8	0.00742099	0.00801095			C00093	2.0113	0.919955
	Q99M87	0.0073373	0.00842734			C00623	2.0113	0.919955
	Q64191	0.00720888	0.00944897			C02979	2.0113	0.919955
	P63101	0.00655566	0.0105868			C03189	2.0113	0.919955
	Q80Y14	0.0060332	0.00637316			C12691	2.0113	0.919955
	Q3UPL0	0.00535972	0.00538538			C00047	2.03562	1.47668
	Q8VCA8	0.00523219	0.00282425			C00739	2.03562	1.47668
	Q9DCT2	0.00482559	0.00690685			C01142	2.03562	1.47668
	P35564	0.00347808	0.0056446			C01186	2.03562	1.47668
	Q9CWP6	0.00306752	0.00297751			C01888	2.03562	1.47668
	P48024	0.0030304	0.00484083			C01995	2.03562	1.47668
	Q60972	0.00256166	0.00375695			C03134	2.03562	1.47668
	Q9CPX6	0.00253071	0.00345018			C05161	2.03562	1.47668
	Q8JZX4	0.0024412	0.00373605			C05665	2.03562	1.47668
	Q8BVF2	0.00242246	0.00253954			C16440	2.03562	1.47668
	Q9WVL0	0.0016429	0.00203548			C20277	2.03562	1.47668
	O54990	0.00162547	0.00205389			C14817	2.08442	1.74093
	P05480	0.00135442	0.000835899			C00188	2.12028	3.05974
	A2BDX3	0.00120568	0.00158643			C00263	2.12028	3.05974
	Q9QUR6	0.00097281	0.000792613			C00820	2.12028	3.05974
	Q8CCP0	0.000767709	0.00056076			C02115	2.12028	3.05974
	P61979	0.000708611	0.00112155			C03678	2.12028	3.05974
	Q9Z1Z2	0.00067779	0.00103183			C05519	2.12028	3.05974
	P26516	0.000315647	0.000372236			C11108	2.12028	3.05974
	Q3UPH1	-0.000144543	0.000130346			C12317	2.12028	3.05974
	P12815	-0.000473841	0.000695741			C00441	2.17717	0.947684
	P14211	-0.00127262	0.00206213			C01418	2.17717	0.947684
	Q5DTU0	-0.00163985	0.00152822			C03214	2.17717	0.947684
	Q99K51	-0.00285072	0.00326168			C03508	2.17717	0.947684
	Q05816	-0.00309662	0.00434691			C07535	2.17717	0.947684
	Q9DCJ9	-0.00311884	0.0023843			C14320	2.17717	0.947684
	O35685	-0.00341363	0.00533486			C14321	2.17717	0.947684
	Q8C7Q4	-0.00460407	0.00574937			C14435	2.17717	0.947684
	P56183	-0.00483212	0.0021341			C19195	2.17717	0.947684
	Q9CPR4	-0.00570282	0.00758151			C19196	2.17717	0.947684
	P10648	-0.00573171	0.00717753			C19336	2.17717	0.947684
	Q8BWM0	-0.00595898	0.00724375			C19341	2.17717	0.947684
	Q8BH04	-0.00666565	0.00426408			C19497	2.17717	0.947684
	Q62433	-0.00684346	0.00888742			C20250	2.17717	0.947684
	Q78PG9	-0.00719208	0.00883005			C20790	2.17717	0.947684
	Q9ERF3	-0.00835204	0.00801831			C20913	2.17717	0.947684
	Q9D0F3	-0.00884754	0.011843			C21396	2.17717	0.947684
	Q9CQ48	-0.00905993	0.0131111			C21559	2.17717	0.947684
	Q61733	-0.0109491	0.00918016			C05283	2.21008	2.01948
	P47753	-0.0110881	0.018203			C18048	2.21008	2.01948
	Q6Y7W8	-0.0111862	0.0130186			C08565	2.2548	0.896798
						C20927	2.2548	0.896798
	Q8VDP2	-0.0124213	0.0121479			C00062	2.28184	2.90874
	Q9D1M0	-0.012933	0.0197434			C00792	2.28184	2.90874
	O54941	-0.0138108	0.0189379			C02385	2.28184	2.90874
	Q9JLB2	-0.0139313	0.0180285			C01359	2.30987	2.40786
	P15532	-0.0141082	0.0217141			C04628	2.32538	2.12623
	Q99JY0	-0.0146386	0.0200162			C15772	2.32538	2.12623
	Q9D7N6	-0.0148029	0.0170084			C00491	2.37138	1.60995
	Q99K90	-0.0148442	0.0105			C13836	2.37277	1.60503
	Q9CQM9	-0.015162	0.0214921			C18999	2.40838	1.24515
	P68372	-0.0166551	0.0244773			C14235	2.5024	2.24296
	Q9QYB1	-0.0172289	0.0275463			C02325	2.5282	0.000209
	P62835	-0.0173122	0.0060777			C02726	2.5282	0.000209
	P55264	-0.0188905	0.0284935			C07350	2.5282	0.000209
	O70492	-0.019429	0.0316129			C08261	2.5282	0.000209
	P61804	-0.0204311	0.00600652			C10709	2.5282	0.000209
	Q62203	-0.0206781	0.0320078			C17878	2.5282	0.000209
	Q9DCH4	-0.020812	0.0327759			C03779	2.54659	2.36381
	P42669	-0.0212724	0.0247614			C00144	2.57158	0.925154
	P14733	-0.021705	0.0312888			C06193	2.57158	0.925154
	P16254	-0.0225732	0.0347632			C07589	2.57158	0.925154
	Q5M8N4	-0.0230244	0.0165137			C10946	2.57158	0.925154
	Q80W68	-0.0232361	0.0228463			C15563	2.57158	0.925154
	Q91VM9	-0.0233255	0.019955			C18239	2.57158	0.925154
	P02468	-0.0239714	0.0344304			C18900	2.57158	0.925154
	P11031	-0.0241833	0.0251287			C19968	2.57158	0.925154
	Q06185	-0.024186	0.0332582			C00294	2.57795	1.5946
	P97496	-0.0246224	0.0307613			C03137	2.57795	1.5946
	Q8VEJ9	-0.0252994	0.0347447			C04022	2.57795	1.5946
	Q8CIN4	-0.0253356	0.0385835			C07829	2.57795	1.5946
	Q2YDW2	-0.026332	0.0222004			C12117	2.57795	1.5946
	P10404	-0.0270391	0.0385287			C16603	2.57795	1.5946
	P60670	-0.02709	0.0176116			C02253	2.57964	1.08716
	Q61233	-0.0291803	0.0185377			C08176	2.57964	1.08716
	Q9JM76	-0.0294313	0.0418409			C00183	2.93169	2.36617
	Q9DCL2	-0.0296926	0.0436546			C00431	2.93169	2.36617
	B7ZMP1	-0.0299826	0.0355556			C00719	2.93169	2.36617
	Q8BMB0	-0.0300707	0.0321523			C01799	2.93169	2.36617
	Q8VCQ3	-0.0315745	0.0134813			C01826	2.93169	2.36617
	P20029	-0.0317978	0.0540218			C03571	2.93169	2.36617
	P62334	-0.0319975	0.0484245			C06417	2.93169	2.36617
	Q80UY2	-0.0321152	0.0104995			C07457	2.93169	2.36617
	P49312	-0.0329017	0.0560707			C15987	2.93169	2.36617
[truncated: 1,806 more rows]

## Sheet: Figure 4
Figure 4
	Figure 4a												Figure 4b									Figure 4d												Figure 4e														Figure 4f
		6 weeks		12 weeks		16 weeks		24 weeks		32 weeks				6 weeks		12 weeks		24 weeks					P-S6						P-4ebp1						P-S6						P-4ebp1								Ctns WT
		Ctns WT	Ctns KO	Ctns WT	Ctns KO	Ctns WT	Ctns KO	Ctns WT	Ctns KO	Ctns WT	Ctns KO			Ctns WT	Ctns KO	Ctns WT	Ctns KO	Ctns WT	Ctns KO				Ctns WT		Ctns KO				Ctns WT		Ctns KO				Ctns WT		Ctns KO				Ctns WT		Ctns KO						Stv
		0.041	0.011	0.093	0.169	0.242	0.119	0.082	0.359	0.269	0.516			2.44	2.03	1.2	9.47	0.174	40.654				Stv	Fed	Stv	Fed			Stv	Fed	Stv	Fed			Stv	Fed	Stv	Fed			Stv	Fed	Stv	Fed					0.35
		0.08	0.209	0.169	0.157	0.17	0.201	0	0.116	0.189	0.628			2.06	1.23	1.55	3.5	0.207	34.088				0.176942	4.0854	0.002046	2.49129			0.096816	2.13584	0.187875	1.69694			0.148779	0.963004	1.31194	1.38315			0.374286	0.884168	0.96833	0.776119					0.29
		0.078	0.106	0.017	0.137	0.096	0.555	0.037	0.147	0.209	0.426			1.73	2.89	1.9	11	0.343	25.4076				0.362773	1.90472	0.605544	1.51468			0.271732	2.32381	0.160342	3.36948			0.170202	1.17494	1.80665	1.79697			0.494657	0.706936	0.902111	0.944281					0.38
		0.11	0.11	0.042	0.131	0.054	0.06	0.052	0.608	0.181	0.615			2.97	1.59	1.9	6.4	0.257	13.0058				0.373838	2.18317	0.337431	1.75815			0.12727	2.28436	0.156844	1.18485			0.155933	2.19895	1.92571	1.5637			0.438643	0.929049	0.959957	0.793323					0.39
		0.138	0.161	0.085	0.067	0.129	0.258	0.048	0.196	0.204	0.617			1.35	1.69	1.6	5.58	0.358																															0.28
		0.011	0.19	0.123	0.147	0.011	0.444	0.007	0.249	0.077	0.753			1.66	2.77	1.58	6.36					Mean	0.3045	2.724	0.315	1.921		Mean	0.1653	2.248	0.1684	2.084		Mean	0.1583	1.446	1.681	1.581		Mean	0.4359	0.8401	0.9435	0.8379					0.31
		0.209	0.01	0.168	0.241	0.068	0.38	0.002	0.723	0.031	0.761			0.244	0.083	1.4						Std. Deviation	0.1106	1.187	0.3024	0.5084		Std. Deviation	0.09345	0.09912	0.017	1.143		Std. Deviation	0.01091	0.6609	0.3255	0.2075		Std. Deviation	0.06023	0.1174	0.03606	0.09252					0.35
			0.156	0.182	0.168	0.07	0.393	0.022	0.188	0.015				0.107	0.065	1.56						Std. Error of Mean	0.06387	0.6852	0.1746	0.2935		Std. Error of Mean	0.05395	0.05723	0.009813	0.6596		Std. Error of Mean	0.006297	0.3816	0.1879	0.1198		Std. Error of Mean	0.03478	0.06781	0.02082	0.05342					0.39
				0.033	0.202		0.577		0.43	0.027				0.197	0.066																																		0.27
				0.049			0.401		0.569													Ctns wt Fed vs Ctns Wt Stv						Ctns wt Fed vs Ctns Wt Stv						Ctns wt Fed vs Ctns Wt Stv						Ctns wt Fed vs Ctns Wt Stv									0.25
				0.006									Mean	1.418	1.379	1.586	7.052	0.2678	28.29			Unpaired t test						Unpaired t test						Unpaired t test						Unpaired t test
													Std. Deviation	1.038	1.114	0.2339	2.725	0.08124	11.95			P value	0.0245					P value	<0.0001					P value	0.028					P value	0.0061							Mean	0.326
	Mean	0.09529	0.1191	0.08791	0.1577	0.105	0.3388	0.03125	0.3585	0.1336	0.6166		Std. Error of Mean	0.3459	0.3715	0.0827	1.112	0.03633	5.975			P value summary	*					P value summary	****					P value summary	*					P value summary	**							Std. Deviation	0.05254
	Std. Deviation	0.06526	0.07566	0.06441	0.04824	0.07337	0.1747	0.02885	0.2149	0.09582	0.1197											Significantly different (P < 0.05)?	Yes					Significantly different (P < 0.05)?	Yes					Significantly different (P < 0.05)?	Yes					Significantly different (P < 0.05)?	Yes							Std. Error of Mean	0.01661
	Std. Error of Mean	0.02467	0.02675	0.01942	0.01608	0.02594	0.05524	0.0102	0.06795	0.03194	0.04526		Ctns Wt vs KO	6 weeks								One- or two-tailed P value?	Two-tailed					One- or two-tailed P value?	Two-tailed					One- or two-tailed P value?	Two-tailed					One- or two-tailed P value?	Two-tailed
													Unpaired t test									t, df	t=3.516, df=4					t, df	t=26.48, df=4					t, df	t=3.373, df=4					t, df	t=5.304, df=4							Ctns wt Fed vs Ctns Wt Stv
	Ctns Wt vs KO	6 weeks											P value	0.9409																																		Unpaired t test
	Unpaired t test												P value summary	ns								Ctns wt Stv vs Ctns ko Stv						Ctns wt Stv vs Ctns ko Stv						Ctns wt Stv vs Ctns ko Stv						Ctns wt Stv vs Ctns ko Stv								P value	<0.0001
	P value	0.5281											Significantly different (P < 0.05)?	No								Unpaired t test						Unpaired t test						Unpaired t test						Unpaired t test								P value summary	****
	P value summary	ns											One- or two-tailed P value?	Two-tailed								P value	0.9577					P value	0.9579					P value	0.0013					P value	0.0002							Significantly different (P < 0.05)?	Yes
	Significantly different (P < 0.05)?	No											t, df	t=0.07530, df=16								P value summary	ns					P value summary	ns					P value summary	**					P value summary	***							One- or two-tailed P value?	Two-tailed
	One- or two-tailed P value?	Two-tailed																				Significantly different (P < 0.05)?	No					Significantly different (P < 0.05)?	No					Significantly different (P < 0.05)?	Yes					Significantly different (P < 0.05)?	Yes							t, df	t=10.29, df=18
	t, df	t=0.6483, df=13											Ctns Wt vs KO	12 weeks								One- or two-tailed P value?	Two-tailed					One- or two-tailed P value?	Two-tailed					One- or two-tailed P value?	Two-tailed					One- or two-tailed P value?	Two-tailed
													Unpaired t test									t, df	t=0.05643, df=4					t, df	t=0.05619, df=4					t, df	t=8.101, df=4					t, df	t=12.52, df=4							Ctns ko Fed vs Ctns ko Stv
	Ctns Wt vs KO	12 weeks											P value	<0.0001																																		Unpaired t test
	Unpaired t test												P value summary	****								Ctns ko Fed vs Ctns ko Stv						Ctns ko Fed vs Ctns ko Stv						Ctns ko Fed vs Ctns ko Stv						Ctns ko Fed vs Ctns ko Stv								P value	<0.0001
	P value	0.0151											Significantly different (P < 0.05)?	Yes								Unpaired t test						Unpaired t test						Unpaired t test						Unpaired t test								P value summary	****
	P value summary	*											One- or two-tailed P value?	Two-tailed								P value	0.0093					P value	0.044					P value	0.6764					P value	0.1394							Significantly different (P < 0.05)?	Yes
	Significantly different (P < 0.05)?	Yes											t, df	t=5.724, df=12								P value summary	**					P value summary	*					P value summary	ns					P value summary	ns							One- or two-tailed P value?	Two-tailed
	One- or two-tailed P value?	Two-tailed																				Significantly different (P < 0.05)?	Yes					Significantly different (P < 0.05)?	Yes					Significantly different (P < 0.05)?	No					Significantly different (P < 0.05)?	No							t, df	t=7.052, df=18
	t, df	t=2.686, df=18											Ctns Wt vs KO	24 weeks								One- or two-tailed P value?	Two-tailed					One- or two-tailed P value?	Two-tailed					One- or two-tailed P value?	Two-tailed					One- or two-tailed P value?	Two-tailed
													Unpaired t test									t, df	t=4.704, df=4					t, df	t=2.903, df=4					t, df	t=0.4495, df=4					t, df	t=1.841, df=4
	Ctns Wt vs KO	16 weeks											P value	0.0011
	Unpaired t test												P value summary	**
	P value	0.0028											Significantly different (P < 0.05)?	Yes
	P value summary	**											One- or two-tailed P value?	Two-tailed
	Significantly different (P < 0.05)?	Yes											t, df	t=5.339, df=7
	One- or two-tailed P value?	Two-tailed
	t, df	t=3.528, df=16
	Ctns Wt vs KO	24 weeks
	Unpaired t test
	P value	0.0006
	P value summary	***
	Significantly different (P < 0.05)?	Yes
	One- or two-tailed P value?	Two-tailed
	t, df	t=4.251, df=16
	Ctns Wt vs KO	32 weeks
	Unpaired t test
	P value	<0.0001
	P value summary	****
	Significantly different (P < 0.05)?	Yes
	One- or two-tailed P value?	Two-tailed
	t, df	t=8.980, df=14
[truncated: 12 more columns]

## Sheet: figure 5
Figure 5
	Figure 5b							Figure 5c				Figure 5d							Figure 5f								Figure 5h												Figure 5i
		Ctns WT	Ctns KO																	WT
			Null	Ad-CTNS-HA	Ad-CTNS G339R-HA															Starved	L-cystine 0.5H	L-cystine 6H	CDME 0.5H	CDME 6H
		0.45	1.95	1.1	2.25															1.665	3.685	0.765	3.886	6.049
		0.35	2.25	0.95	3.25															0.867	2.27	0.348	3.65	4.797
		1	2.65	0.75	2.65															1.145	1.39	0.64	2.23	6.306
		0.75	3.35	0.85	1.45															1.162	3	0.268	3.54	4.98
		0.65	4	0.65	1.95															1.242	2.89	0.99	2.98	5
		0.25	1.25	1.2	2.54															1.025
																				0.839
	Mean	0.575	2.575	0.9167	2.348
	Std. Deviation	0.2788	0.9888	0.209	0.619														Mean	1.135	2.647	0.6022	3.257	5.426
	Std. Error of Mean	0.1138	0.4037	0.08531	0.2527														Std. Deviation	0.2783	0.8636	0.2978	0.6636	0.6962
																			Std. Error of Mean	0.1052	0.3862	0.1332	0.2968	0.3113
	Tukey's multiple comparisons test	Mean Diff.	95.00% CI of diff.	Below threshold?	Summary	Adjusted P Value
	Ctns WT vs Ctns KO	-2	-2.984 to -1.016	Yes	****	<0.0001													Tukey's multiple comparisons test	Mean Diff.	95.00% CI of diff.	Below threshold?	Summary	Adjusted P Value
	Ctns KO Null vs Ctns ko+Ad Ctns	1.658	0.6746 to 2.642	Yes	***	0.0007													Starved vs CDME 6h	-2.122	-3.137 to -1.108	Yes	****	<0.0001
	Ctns ko+ Ad Ctns-Ha vs Ctns ko+ Ad Ctns G339R-Ha	-1.432	-2.415 to -0.4479	Yes	**	0.0031													L-cystine 0.5H vs L-cystine 6H	2.045	0.9490 to 3.141	Yes	***	0.0001
																			CDME 0.5H vs CDME 6H	-2.169	-3.265 to -1.073	Yes	****	<0.0001

## Sheet: Figure 6
Figure 6
	Figure 6a								Figure 6b																Figure 6d							Figure 6e
										Cathepsin D					LC3					Sqstm1						Ctns WT		Ctns KO				Time (minutes)	Ctns WT			Ctns WT +Torin			Ctns KO			Ctns KO + DMSO					Basal respiration
										Ctns WT		Ctns KO			Ctns WT		Ctns KO			Ctns WT		Ctns KO				DMSO	Torin	DMSO	Torin			1.59096	356.34	297.846	272.791	298.828	403.715	359.038	154.657	135.054	123.753	290.403	216.118	260.686			Ctns WT		Ctns KO
										DMSO	Torin	DMSO	Torin		DMSO	Torin	DMSO	Torin		DMSO	Torin	DMSO	Torin			29	62	35	12			8.1925	320.949	282.516	241.187	257.658	356.987	322.804	140.279	124.959	117.493	274.82	245.575	246.026			DMSO	Torin	DMSO
										0.7287	0.677808	0.05758	0.540969		0.137516	0.14549	0.6487	0.146142		0.196236	0.185163	1.36206	0.122597			45	127	15	23			14.7863	314.295	277.064	234.744	240.45	336.371	308.048	134.697	121.453	114.68	268.436	206.968	236.262			184.849	187.155	87.779
										0.511389	0.717542	0.076781	0.27768		0.13322	0.349381	0.952856	0.141628		0.139432	0.108354	0.882364	0.060549			23	202	10	164			21.4697	192.398	170.28	160.54	131.707	180.73	150.373	78.3125	66.2694	56.7847	116.307	88.7329	93.5265			163.576	258.847	78.6661
										0.695727	0.788175	0.066859	0.330166		0.13548	0.406876	1.52062	0.152628		0.554075	0.363694	0.826348	0.298496			51	298	20	88			28.0631	183.996	154.141	151.648	119.569	164.321	137.702	73.3146	62.7403	53.2252	108.508	83.1552	86.6662			121.907	242.66	80.3716
										0.399491	0.651233	0.171592	0.537079		0.176823	0.406857	2.65532	0.319685		0.81346	0.537105	0.845219	0.550709			29	103	10	50			34.6689	178.009	149.053	146.19	114.73	157.063	134.48	70.1106	62.0394	51.5389	104.164	80.3827	83.5324
																										19	83	5	58			41.3403	618.183	579.035	543.195	381.466	525.839	526.38	334.304	300.774	292.449	483.175	377.205	387.888		Mean	156.8	229.6	82.27
									Mean	0.5838	0.7087	0.0932	0.4215		0.1458	0.3272	1.444	0.19		0.4258	0.2986	0.979	0.2581			58	110	0	34			47.9441	589.477	517.441	521.271	351.646	487.268	471.081	315.806	290.914	269.763	447.16	342.406	390.215		Std. Deviation	32.02	37.6	4.845
									Std. Deviation	0.1557	0.05959	0.05284	0.1374		0.02078	0.1241	0.8845	0.08656		0.317	0.1916	0.2564	0.2196			18	36	5	28			54.5431	571.602	480.806	510.054	315.482	431.627	418.732	293.968	252.872	250.917	404.574	318.43	368.146		Std. Error of Mean	18.48	21.71	2.797
									Std. Error of Mean	0.07786	0.02979	0.02642	0.06871		0.01039	0.06205	0.4422	0.04328		0.1585	0.09582	0.1282	0.1098			49	86	3	140			61.2255	148.32	130.167	133.82	84.2248	112.672	91.2641	58.5344	51.0416	39.9082	69.274	55.469	61.6163
																										39	39	1	147			67.8233	145.51	121.378	125.242	78.1385	106.291	86.6235	55.0004	47.5425	38.5569	69.654	55.0418	59.0129		Basal respiration
									Cathepsin D																	50	76	25	133			74.4309	143.208	115.154	123.938	73.1077	101.57	84.0229	52.761	46.884	36.3456	68.0166	52.8942	56.1352		Ctns WT vs Ctns WT + Torin
									Tukey's multiple comparisons test	Mean Diff.	95.00% CI of diff.	Below threshold?	Summary	Adjusted P Value												47	106	9	133																	Unpaired t test
									Ctns WT +DMSO vs Ctns WT+ Torin	-0.1249	-0.3583 to 0.1086	No	ns	0.4208												118	17	15	202																	P value	0.0631
									Ctns WT +DMSO vs Ctns KO + DMSO	0.4906	0.2571 to 0.7241	Yes	***	0.0002												77	114	2	97																	P value summary	ns
									Ctns KO +DMSO vs Ctns KO + Torin	-0.3283	-0.5617 to -0.09480	Yes	**	0.0061												129	18	20	280																	Significantly different (P < 0.05)?	No
																										58	37	0	120																	One- or two-tailed P value?	Two-tailed
									Lc3																	52	36	14	185																	t, df	t=2.552, df=4
									Tukey's multiple comparisons test	Mean Diff.	95.00% CI of diff.	Below threshold?	Summary	Adjusted P Value												62	149	15	94
									Ctns WT +DMSO vs Ctns WT+ Torin	-0.1814	-1.124 to 0.7608	No	ns	0.9387												45	92	0	171																	Ctns WT vs Ctns KO
									Ctns WT +DMSO vs Ctns KO + DMSO	-1.299	-2.241 to -0.3565	Yes	**	0.007												66	35	10	88																	Unpaired t test
									Ctns KO +DMSO vs Ctns KO + Torin	1.254	0.3122 to 2.196	Yes	**	0.009												36	55	17	24																	P value	0.0163
																										330	21	4	68																	P value summary	*
									Sqstm1																	87	157	11	82																	Significantly different (P < 0.05)?	Yes
									Tukey's multiple comparisons test	Mean Diff.	95.00% CI of diff.	Below threshold?	Summary	Adjusted P Value												108	115	4	44																	One- or two-tailed P value?	Two-tailed
									Ctns WT +DMSO vs Ctns WT+ Torin	0.1272	-0.3988 to 0.6533	No	ns	0.8881												143	55	7	81																	t, df	t=3.985, df=4
									Ctns WT +DMSO vs Ctns KO + DMSO	-0.5532	-1.079 to -0.02713	Yes	*	0.0383												30	87	3	51
									Ctns KO +DMSO vs Ctns KO + Torin	0.7209	0.1948 to 1.247	Yes	**	0.0073												72	190	5	24																	Ctns KO vs Ctns KO +Torin
																										81	41	3	39																	Unpaired t test
																										132	133	5	107																	P value	0.0009
																										115	31	8	17																	P value summary	***
																										95	106	5	64																	Significantly different (P < 0.05)?	Yes
																										65	299	0	20																	One- or two-tailed P value?	Two-tailed
																										35	55	18	60																	t, df	t=8.855, df=4
																										74	165	4	56
																										24	144	18	42
																										52	32	15	143
																										47	90	5	18
																										30	75	7	55
																										67	150	23	33
																										26	78	4	31
																										28	152	6	44
																										13	63	9	14
																										36	47	12	93
																										77	57	32	50
																										104	74	10	28
																										3	58	5	71
																										44	179	20	114
																										46	80	4	102
																										4	254	19	212
																										63	34	9	77
																										6	370	11	208
																										10	143	3	121
																										44	310	23	208
																										61	171	15	118
																										30	207	7	159
																										29	116	24	24
																										14	103	4	85
																										56	123	12	117
																										35	192	23	77
																										33	255	5	113
																										1	213	3	60
																										18	204	9	24
																										29	92	7	114
																										60	56	10	132
																										6	265	20	125
																										37	285	4	49
																										53	114	9	103
																										94	118	17	133
																										135	99	9	344
																										57	71	5	188
																										127	120	11	158
																										210	156	3	79
																										92	113	12	252
																										60	3	6	107
																										100	115	14	258
																										38	133	8	115
																										58	156	25	78
																										90	122	7	14
																										99	77	13	104
																										61	206	15	27
																										27	10	10	150
																										75	111	5	37
																										41	190	20	34
																										36	129	15	70
																										90	258	7	54
																										54	154	20	44
																										40	358	8	51
																										70	291	9	130
																										79	104	14	80
																										48	164	7	42
																										80	157	5	28
																										20	138	10	3
																										13	172	12	10
																										205	285	3	119
																										83	249	8	57
																										94	278	4	79
																										62	345	10	97
																										5	185	6	80
																										73	384	5	81
																										65	119	31	152
																										60	55	6	33
																										66	3	20	65
																										4	6	11	28
																										75	182	20	55
																										167	11	12	130
																										24	104	17	42
																										74	91	7	125
																										50	39	9	8
																										64	127	17	11
																										156	65	15	14
																										47	122	8	23
																										34	76	9	62
																										23	32	5	7
																										32	27	11	13
																										12	59	13	76
																										22	126	7	204
																										44	25	9	89
																										58	49	11	88
																										29	16	11	174
																										55	105	18	83
																										70	58	3	73
																										50	66	2	196
																										102	74	10	161
																										52	55	13	366
																										39	173	11	66
																										41	49	16	119
																										41	12	8	121
																										93	110	5	18
																										106	57	29	108
																										70	91	3	4
																										83	20	22	132
																										95	80	3	93
																										49	170	4	67
																										55	45	6	20
																										60	194	8	46
																										107	93	10	92
																										231	125	12	8
																										85	11	6	70
																										104	19	11	90
																										68	136	14	35
																										54	59	3	78
																										6	171	10	51
																										43	132	4	17
																										118	58	6	5
																										26	63	15	25
																										4	142	7	5
																										102	74	0	6
																										38	106	26	186
																										93	73	5	5
																										57	39	13	27
																										92	104	11	92
																										28	43	5	64
																										67	31	3	285
																										25	20	0	118
																										54	91	10	42
																										91	102	13	175
																										3	92	3	215
																										64	41	2	44
																										95	186	9	153
																										65	70	4	85
																										55	40	16	19
																										13	99	4	87
																										18	88	0	47
																										84	107	9	265
																										18	94	0	70
																										0	41	22	30
																										18	56	1	34
																										54	185	32	7
																										44	15	37	122
																										41	108	6	109
																										83	80	29	115
																										36	39	13	14
																										104	35	24	58
																										67	39	30	77
																										45	40	12	130
																										43	70	16	23
																										50	242	13	87
																										41	22	47	198
																										9	74	30	73
																										84	162	18	106
																										40	127	18	253
																										43	41	47	33
																										38	84	12	57
																										50	136	12	56
																										35	175	2	29
																										15	313	4	30
																										17	55	9	130
																										35	269	7	60
																										15	148	9	93
																										25	89	35	176
																										42	55	25	100
																										15	219	9	62
																										43	28	31	76
																										19	200	4	94
																										18	111	12	70
																										23	97	5	199
																										28	135	35	99
																										25	55	4	62
																										37	217	40	82
																										32	141	10	240
																										23	107	16	75
																										14	47	10	377
																										33	19	11	179
																										26	1	10	273
																										22	39	39	229
																										37	72	14	41
																										30	67	12	138
																										42	40	15	232
																										49	65	13	75
																										26	97	12	180
																										18	57	51	23
																										9	141	26	87
																										68	100	56	96
																										72	60	9	98
																										69	71	47	53
																										60	126	24	70
																										43	35	18	197
																										147	38	25	52
																										107	53	2	88
																										91	48	7	146
																										74	75	14	85
																										69	41	10	118
																										49	73	26	133
																										75	48	78	85
																										121	108	13	43
																										110	8	27	65
																										59	1	13	142
																										70	78	15	111
																										79	11	16	191
																										76	0	11	123
																										30	1	13	304
																										64	30	34	28
																										64	18	59	88
																										66	17	11	90
																										42	7	10	58
																										88	9	14	120
																										124	11	25	113
																										67	3	18	91
																										48	2	37	154
																										8	13	11	19
																										58	26	37	32
																										39	2	38	179
																										27	13	11	189
																										40	16	34	87
																										23	7	44	89
																										19	6	65	92
																										15	155	15	52
																										39	16		83
																										53	23		18
																										13	37		25
																										12	37		19
																										42	16		42
																										22	75		106
																										24	7		78
																										26	6		65
																										150	274		41
																										39	16		23
																										52	101		66
																										37	251		29
																										48	9		127
																										46	89		262
																										25	147		296
																										30	70		188
																										25	66		117
																										29	12		46
																										142	49		77
																										30	96		29
																										34	126		90
																										85	106		137
																										111	101		146
																										40	20		62
																										60	32		140
																										64	34		128
																										53	37		184
																										42	77		18
																										41	5		87
																										40	90		35
																										71	22		47
																										101	7		9
																										121	33		22
																										97	167		15
																										55	18		28
																										51	5		22
																										110	62		28
																										67	22		16
																										43	111		76
																										62	76		66
																										39	0		68
																										65	19		26
																										66	20		43
																										14	47		28
																										47	195		125
																										59	33		31
																										113	2		99
																										58	43		55
																										2	39		50
																										27	5		9
																										58	78		17
																										43	72		3
																										47	15		7
																										33	150		20
																										33	31		41
																										7	11		60
																										12	61		8
																										28	21		105
																										58	37		134
																										29	56		27
																										25	28		165
																										116	11		35
																										8	11		148
																										12	63		22
																										5	12		75
																										85	17		34
																										69	7		75
																										41	52		47
																										102	8		118
																										124	23		90
																										28	128		102
																										24	126		74
																										56	16		99
																										15	75		37
																										100	101		32
																										22	31		116
																										43	52		34
																										63	26		69
																										122	90		139
																										36	92		105
																										24	23		129
																										120	95		89
																										27	59		30
																										122	56		96
																										15	51		23
																										13	513		72
																										48	53		111
																										31	80		128
																										24	47		24
																										97	61		90
																										50	132		111
																										106	43		70
																										90	58		55
																										39	161
																										78	99
																										48	163
																										58	168
																										49	122
																										92	56
																										45	32
																										83	74
																										65	30
																										37	171
																										72	86
																										50	37
																										71	20
																										48	72
																										166	34
																										101	68
																										64	221
																										54	34
																										89	41
																										99	57
																											99
																									Mean	56.64	89.5	13.91	88.39
																									Std. Deviation	38.92	77.09	12.01	66.72
																									Std. Error of Mean	2.051	4.057	0.7639	3.618
																									Šídák's multiple comparisons test	Mean Diff.	95.00% CI of diff.	Below threshold?	Summary		Adjusted P Value
																									Ctns WT +DMSO vs Ctns WT+ Torin	-32.86	-43.00 to -22.72	Yes	****		<0.0001
																									Ctns WT +DMSO vs Ctns WT+ Torin	75.59	64.35 to 86.83	Yes	****		<0.0001
																									Ctns KO +DMSO vs Ctns KO + Torin	-74.48	-85.86 to -63.10	Yes	****		<0.0001
[truncated: 71 more columns]

## Sheet: Figure 7
Figure 7
	Figure 7b										Figure 7c							Figure 7d																							Figure 7e								Figure 7f
		P-S6				Cathepsin D						Ctns WT		Ctns KO					Slc34a1					Slc5a2					Foxm1					Vimentin								Ctns WT		Ctns KO
		Ctns WT	Ctns KO			Ctns WT	Ctns KO					Vehicle	Rapa	Vehicle	Rapa				Ctns WT		Ctns KO			Ctns WT		Ctns KO			Ctns WT		Ctns KO			Ctns WT		Ctns KO						Vehicle	Rapa	Vehicle	Rapa
		Vehicle	Vehicle	Rapa		Vehicle	Vehicle	Rapa				16.3303	29.2189	98.335	66.2264				Vehicle	Rapa	Vehicle	Rapa		Vehicle	Rapa	Vehicle	Rapa		Vehicle	Rapa	Vehicle	Rapa		Vehicle	Rapa	Vehicle	Rapa					0	0.66	36.37	15.63
		1.19915	2.80568	1.0338		0.932584	0.210854	0.288907				23.6581	31.3523	78.7295	49.5647				0.8	0.62	0.38	0.56		0.81	0.73	0.58	0.89		0.81	0.47	1.47	1.1		0.89	0.62	1.86	1.52					0.12	0.31	39.28	11.68
		1.03464	1.81596	1.19518		1.14132	0.119619	0.270523				24.2694	51.3082	146.537	78.6557				1.06	0.9	0.84	0.53		1.14	0.74	0.72	1.26		1.21	0.75	1.98	1.29		1.28	0.81	2.67	1.98					0.06	1.28	13.83	5.97
		1.28605	3.36279	1.51855		0.714412	0.201245	0.429315				24.4106	32.0801	117.632	58.2613				1.14	1.48	0.71	0.83		1.05	1.28	0.97	0.95		0.98	0.95	1.25	1.44		0.83	1.11	2.42	2.11					0	1.79	36.84	0.38
		0.480165	4.34365	2.10983		1.21169	0.148851	0.241741					32.9601						1.2	0.94	0.42	0.6		1.35	1.26	1.07	1.13		1.15	1.04	2.9	0.83		1.12	1.19	2.31	1.71					0.37	1.57	27.62	0.37
		1.35967	2.55221	0.703212		0.819522	0.197412	0.574658											0.76	1.11	0.69	0.93		0.89	1.19	0.79	0.7		0.87	0.52	1.41	0.83		0.86	0.76	3.62	2.28					0.49	0.21	30.12	12.48
		0.640325	1.51032	0.353428		1.08985	0.194019	0.83572			Mean	22.17	35.38	110.3	63.18				0.84	0.88	0.67	0.83		0.8	0.92	0.94	0.86		1.18	1	1.37	1.41		1.02	0.66	1.81	1.65					0	0.33	52.76	0.1
		0.957245	1.33172	0.195794		1.09063	0.24876	0.739312			Std. Deviation	3.905	9.009	28.91	12.36				1.19	1.13	0.7	0.69		0.96	1.15	0.87	1.26		0.79	1.72	2.19	1.34		1	1.48	2.06	1.05					0.11	0.96	8.07	4.37
											Std. Error of Mean	1.952	4.029	14.45	6.18					1.08		0.63			1.07		0.78			1.34		1.77			1.55		1.49					0.01	0.46	24.21	0.11
	Mean	0.9939	2.532	1.016		1	0.1887	0.4829												1.11					0.84					0.79					1.12							0	0.85	67.52	7.56
	Std. Deviation	0.33	1.084	0.6697		0.1825	0.04227	0.2389			Tukey's multiple comparisons test	Mean Diff.	95.00% CI of diff.	Below threshold?	Summary	Adjusted P Value																										0	0.58	56.56	5.65
	Std. Error of Mean	0.1247	0.4096	0.2531		0.06896	0.01598	0.09029			Ctns WT + Vehicle vs Ctns WT + Rapa	-13.22	-44.75 to 18.32	No	ns	0.6199		Mean	0.9986	1.028	0.63	0.7		1	1.02	0.8486	0.9788		0.9986	0.9533	1.796	1.251		1	1.033	2.393	1.724					0.01	0.52	34.2	2.46
											Ctns WT + Vehicle vs Ctns KO + Vehicle	-88.14	-121.4 to -54.90	Yes	****	<0.0001		Std. Deviation	0.1926	0.2354	0.1669	0.1465		0.1977	0.2175	0.1657	0.2142		0.181	0.3931	0.5976	0.3201		0.1601	0.3426	0.6225	0.3928					0	0.56	74.9	7.06
	P-S6										Ctns KO + Vehicle vs Ctns KO + Rapa	47.13	13.89 to 80.38	Yes	**	0.0054		Std. Error of Mean	0.07278	0.07847	0.06309	0.05179		0.07471	0.0725	0.06262	0.07572		0.0684	0.131	0.2259	0.1132		0.06051	0.1142	0.2353	0.1389					0	0.9	28.97	0.42
	Šídák's multiple comparisons test	Mean Diff.	95.00% CI of diff.	Below threshold?	Summary	Adjusted P Value																																				0	0.7	48.75	0
	Ctns WT + Vehicle vs Ctns KO + Vehicle	-1.538	-2.606 to -0.4694	Yes	**	0.004												Slc34a1																								0.06	2.64	80.34	18.06
	Ctns KO + Vehicle vs Ctns KO + Rapa	1.516	0.4476 to 2.585	Yes	**	0.0046												Šídák's multiple comparisons test	Mean Diff.	95.00% CI of diff.	Below threshold?	Summary	Adjusted P Value																			0	1.48	62.09	0.7
																		Ctns WT + Vehicle vs Ctns WT + Rapa	-0.02921	-0.2740 to 0.2156	No	ns	0.9868																			0.1	0.78	51.14	0.45
	Šídák's multiple comparisons test	Mean Diff.	95.00% CI of diff.	Below threshold?	Summary	Adjusted P Value												Ctns WT + Vehicle vs Ctns KO + Vehicle	0.3686	0.1090 to 0.6282	Yes	**	0.0037																			0.02	1.54	42.04	7.77
	Ctns WT + Vehicle vs Ctns KO + Vehicle	0.8113	0.5829 to 1.040	Yes	****	<0.0001												Ctns KO + Vehicle vs Ctns KO + Rapa	-0.07	-0.3214 to 0.1814	No	ns	0.8631																			0.27	0.75	53.66	0.06
	Ctns KO + Vehicle vs Ctns KO + Rapa	-0.2942	-0.5227 to -0.06573	Yes	*	0.0113																																				0.4	0.84	62.42	0.04
																		Slc5a2																								0.1	0.69	19.05	11.14
																		Šídák's multiple comparisons test	Mean Diff.	95.00% CI of diff.	Below threshold?	Summary	Adjusted P Value																			0.17	0.18	39.07	13.54
																		Ctns WT + Vehicle vs Ctns WT + Rapa	-0.02	-0.2787 to 0.2387	No	ns	0.9963																			0.12	0.45	50.18	10.47
																		Ctns WT + Vehicle vs Ctns KO + Vehicle	0.1514	-0.1230 to 0.4258	No	ns	0.4315																			0.17	0.75	34.89	7.03
																		Ctns KO + Vehicle vs Ctns KO + Rapa	-0.1302	-0.3959 to 0.1355	No	ns	0.5311																			0.05	0.37	40.01	3.53
																																										0.21	0.31	73.41	0.1
																		Foxm1																								0.31	0.63	42.37	7.24
																		Šídák's multiple comparisons test	Mean Diff.	95.00% CI of diff.	Below threshold?	Summary	Adjusted P Value																			0.13	0.52	63.07	1.69
																		Ctns WT + Vehicle vs Ctns WT + Rapa	0.04524	-0.4662 to 0.5567	No	ns	0.9945																			0.16	0.5	30.39	5.62
																		Ctns WT + Vehicle vs Ctns KO + Vehicle	-0.7971	-1.340 to -0.2547	Yes	**	0.0026																			0.46	0.43	17.32	3.58
																		Ctns KO + Vehicle vs Ctns KO + Rapa	0.5445	0.01925 to 1.070	Yes	*	0.0404																			0.13	0.92	14.91	6.12
																																										0.23	1.5	8.57	3.78
																		Vimentin																								0.2	0.41	20.88	4.31
																		Šídák's multiple comparisons test	Mean Diff.	95.00% CI of diff.	Below threshold?	Summary	Adjusted P Value																			0.13	1.14	14.94	5.82
																		Ctns WT + Vehicle vs Ctns WT + Rapa	-0.03333	-0.5568 to 0.4902	No	ns	0.9979																			0.26	0.86	5.87	5.31
																		Ctns WT + Vehicle vs Ctns KO + Vehicle	-1.393	-1.948 to -0.8376	Yes	****	<0.0001																			0	0.84	5.14	3.18
																		Ctns KO + Vehicle vs Ctns KO + Rapa	0.6691	0.1315 to 1.207	Yes	*	0.0113																			0.18	0.83	10.09	13.9
																																										0.38	0.69	18.04	5.13
																																										0.11	0.35	25.45	19.59
																																										0.07	0.88	8.12	6.32
																																										0.19	1.09	11.18	12.8
																																										0.39	1.39	11.36	8.8
																																										0	0.71	7.39	19.81
																																										0.61	1.36	19.7	13
																																										0.47	0.54	7.57	5.16
																																										0.36	1.06	9.23	5.84
																																										0.78	1.42	11.47	1.78
																																										0.59	0.72	15.6	4.28
																																										0.38	0.39	24.15	10.01
																																										0.25	0.39	11.41	3.21
																																										0.39	0.53	39.71	2.15
																																										0.06	0.83	28.09	5.09
																																										0.29	2.49	8.93	17.31
																																										0.47	1.85	34.19	2.18
																																										0.25	1.3	8.23	3.45
																																										0.26	0.98	1.08	0.58
																																										0.19	2.34	2.67	0.94
																																										0.4	1.89	1.79	16.51
																																										0.06	2.06	43.07	0.85
																																										1.11	0.57	18.8	0.96
																																										0.51	0.69	23.41	5.47
																																										0.8	0.78	54.16	1.14
																																										1.19	0.89	10.2	1.65
																																										2.48	1.32	26.51	10.67
																																										1.93	0.94	32.61	0.76
																																										1.26	2.2	15.23	0.93
																																										1.43	1.64	20.58	1.7
																																										1.45	1.08	7.42	1.37
																																										2.46	1.1	3.81	7.41
																																										2.52	0.96	5.48	18.56
																																										0.16	1.39	15.24	6.54
																																										0.97	1.53	18.67	2.68
																																										0.47	0.95	25.74	1.32
																																										0.87	1.26	39.19	0.48
																																										0.34	2.28	13.65	1.18
																																										0.87	1.12	15.63	1.24
																																										0.93	0.87	11.7	7.41
																																										2.05	0.46	25.42	6.24
																																										0.81	0.52	17.2	14.82
																																										2.11	1.31	6.85	10.26
																																										1.95	1.74	36.54	11.76				Mean
																																										1.66	2.38	12.46	5.65				Std. Deviation
																																										1.11	1.31	21.67	3.09				Std. Error of Mean
																																										2.02	1.7	15.06	6
																																										1.34	2.44	26.8	7.44				Tukey's multiple comparisons test
																																										1.12	1.33	1.9	2.23				Ctns WT + Vehicle vs Ctns WT + Rapa
																																										0.95	1.9	0.06	10.21				Ctns WT + Vehicle vs Ctns KO + Vehicle
																																										0.86	1.75	0.13	8.65				Ctns KO + Vehicle vs Ctns KO + Rapa
																																										0.79	1	36.68	2.26
																																										1.24		15.21	11.42
																																										1.19		26.62	12.85
																																										1.38		37.68	13.71
																																										1.93		12.1	2.53
																																										2.13		28.04	16.02
																																										0.93		54.14	7.6
																																										1.36		54.95	2.36
																																										1.94		3.57	2.53
																																										1.89		1.37	2.13
																																										0.37		3.15	3.02
																																										1.1		30.92	5.03
																																										0.95		17.54	19.68
																																										1.72		18.16	3.23
																																										1.29		25.18	3.08
																																										1.05		25.36	3.95
																																										1.02		18.96	3.61
																																										1.3		1.05	7.97
																																										1.35		36.71
																																										0.77		25.96
																																										1.31		41.09
																																										1.47		71.81
																																										1.74		27.96
																																										2.48		0.85
																																												1.72
																																												17.78
																																												47.34
																																												20.56
																																									Mean	0.7293	1.063	25.6	6.105
																																									Std. Deviation	0.7031	0.5917	18.92	5.284
																																									Std. Error of Mean	0.06614	0.06237	1.749	0.5108
																																									Tukey's multiple comparisons test	Mean Diff.	95.00% CI of diff.	Below threshold?	Summary	Adjusted P Value
																																									Ctns WT + Vehicle vs Ctns WT + Rapa	-0.3342	-4.074 to 3.406	No	ns	0.9957
																																									Ctns WT + Vehicle vs Ctns KO + Vehicle	-24.87	-28.36 to -21.38	Yes	****	<0.0001
																																									Ctns KO + Vehicle vs Ctns KO + Rapa	19.49	15.95 to 23.03	Yes	****	<0.0001
[truncated: 9 more columns]

## Sheet: Figure 8
Figure 8
	Figure 8b							Figure 8c															Figure 8d
		P-S6							Fluorescent intensity (AU)							Vesicle area (mm2)								Ctns WT	Ctns KO
		Ctns WT	Ctns KO						Ctns WT	Ctns KO						Ctns WT	Ctns KO							Vehicle	Vehicle	Rapa
		Vehicle	Vehicle	Rapa					Vehicle	Vehicle	Rapa					Vehicle	Vehicle	Rapa						12.9524	26.7381	26.0952
		1.52958	2.43468	0.383956					18.1	90.9	26.9					74	170.2	84.1						36.0476	36.7619	21.3571
		0.680814	3.73852	0.642714					12	48.7	49.4					60.4	126.9	76.5						21.6429	90.1905	15.7619
		1.04965	2.60547	1.93154					26.7	75.4	54.9					82	99.4	85.4						12.1667	34.8095	27.4286
		0.739953	3.95992	0.417133					23.3	67.2	33.8					106.3	182.4	87						17.0476	64.9762	53.6667
									4.4	31	17.7					83.4	109.7	62.6						9.69048	41.2619	39.119
	Mean	1	3.185	0.8438					24.5	87.1	48.9					90	185.8	108.8						18.5714	48.7619	30.9048
	Std. Deviation	0.3883	0.7758	0.7342					7.5	41.8	28.7					22.8	71.2	117.7						42.119	27.6667	39.4286
	Std. Error of Mean	0.1942	0.3879	0.3671					45	32.9	32.6					104.9	143.4	64.9						27.7619	24.7857	23.2143
									23.6	41.7	32.2					73	105.1	75.6						7.61905	91	39.3333
	Šídák's multiple comparisons test	Mean Diff.	95.00% CI of diff.	Below threshold?	Summary	Adjusted P Value			28.3	44.7	34.7					89	87.1	94.7						8.35714	57.2857	25.9762
	Ctns WT + Vehicle vs Ctns KO + Vehicle	-2.185	-3.427 to -0.9424	Yes	**	0.0022			22.1	51.7	60.2					79.5	92.6	83.2							49.08	13.7857
	Ctns KO + Vehicle vs Ctns KO + Rapa	2.341	1.099 to 3.583	Yes	**	0.0014			17.6		41.6					117.6		115.4							63.88	19.8333
									42.6		15.3					70.5		44.7							94.55	39.8095
									35.9		42.3					125.4		77.3							24.95	46.5952
											37.1							96.6							22.81	13.08
																									25.21	23.08
								Mean	23.69	55.74	37.09				Mean	84.2	124.9	84.97							25.61	18.28
								Std. Deviation	11.88	21.1	12.75				Std. Deviation	25.67	40.05	19.9							78.81	15.61
								Std. Error of Mean	3.174	6.361	3.292				Std. Error of Mean	6.861	12.08	5.139							26.55	15.35
																									41.61	18.68
								Tukey's multiple comparisons test	Mean Diff.	95.00% CI of diff.	Below threshold?	Summary	Adjusted P Value		Tukey's multiple comparisons test	Mean Diff.	95.00% CI of diff.	Below threshold?	Summary	Adjusted P Value					34.01	20.01
								Ctns WT + Vehicle vs Ctns KO + Vehicle	-32.05	-47.01 to -17.09	Yes	****	<0.0001		Ctns WT + Vehicle vs Ctns KO + Vehicle	-40.69	-68.77 to -12.61	Yes	**	0.0031					80.55	11.88
								Ctns KO + Vehicle vs Ctns KO + Rapa	18.65	3.909 to 33.39	Yes	*	0.0104		Ctns KO + Vehicle vs Ctns KO + Rapa	39.92	12.26 to 67.59	Yes	**	0.0032					24.15	14.68
																									20.28	11.61
																										11.08
																										28.55
																										14.15
																										20.01
																										20.01
																										19.88
																										17.08
																										14.95
																										18.81
																										34.55
																										24.55
																										18.41
																										17.75
																							Mean	19.45	46.25	23.27
																							Std. Deviation	11.5	24.43	10.38
																							Std. Error of Mean	3.468	4.887	1.684
																							Tukey's multiple comparisons test	Mean Diff.	95.00% CI of diff.	Below threshold?	Summary	Adjusted P Value
																							Ctns WT + Vehicle vs Ctns KO + Vehicle	-26.8	-41.20 to -12.39	Yes	****	<0.0001
																							Ctns KO + Vehicle vs Ctns KO + Rapa	22.98	12.73 to 33.23	Yes	****	<0.0001

## Sheet: Suppl Figure 1
Suppl Figure 1
	Suppl Figure 1a					Suppl Figure 1b					Suppl Figure 1c				Suppl Figure 1c				Suppl Figure 1d					Suppl Figure 1g																					Suppl Figure 1h
												Urinary glucose	Relative Slc5a2 transcript levels			Urinary albumin	Relative Ltp2 transcript levels			Urinary CC16	Relative Cubn transcript levels				cdk1		ccna2		cdc20		cnb2				cdh2		tfr		f5		apob					Ctns WT	Ctns KO
		Ctns WT	Ctns KO				Ctns WT	Ctns KO							Ctns WT	20.9	0.77		Ctns WT	0.073	1.06				Ctns WT	Ctns KO	Ctns WT	Ctns KO	Ctns WT	Ctns KO	Ctns WT	Ctns KO			Ctns WT	Ctns KO	Ctns WT	Ctns KO	Ctns WT	Ctns KO	Ctns WT	Ctns KO				0	8
		417	1994				16	36			Ctns WT	284.43	1.06			21.27	0.88			0.062	1.21				1.32377	5.51996	1.37596	4.61215	1.24308	2.77776	1.27118	4.81042			0.919568	0.657028	1.2178	0.710415	1.11442	0.131571	1.05935	0.294293				0	22
		275	3816				15	28				270.75	1.04			19.79	1.06			0.092	0.9				0.619706	6.86689	0.768671	4.99484	1.01672	3.51597	0.707678	5.0847			0.837422	0.757348	1.04039	0.950694	0.903685	0.176067	0.769738	0.29014				0	7
		622	2488				10	35				254.38	0.75			13.92	1.28			0.00102	1.03				0.628357	3.31649	0.867803	4.12799	0.806039	2.17938	0.578811	3.82687			1.37939	0.806098	1.15196	0.82405	1.01781	0.241074	1.00456	0.316401				0	18
		482	6813				21	38				162.19	1.15			22	0.9			0.0015	1.02				0.852432	9.84681	0.564654	9.28846	0.696851	5.16555	0.883416	8.20307			1.10882	0.843247	1.05594	0.482283	1.07881	0.184384	1.10386	0.401407				0	20
		395	5494				22	50				99	1.16			22	1.41			0.00171	0.97				0.576206	8.66174	0.669167	8.17058	0.789451	5.87228	0.671828	9.58756			0.948702	0.906908	0.974955	0.52727	1.25132	0.16332	1.36139	0.357762				0	13
		272	3517				22	38				1066	1.13			19	1.16			0.00145	0.98				1.99952	3.9032	1.75375	4.53291	1.44786	2.99783	1.88709	3.89376			0.806098	0.588057	0.558955	0.57545	0.633956	0.316209	0.701108	0.39501				0	0
		527	8204				15	28				1742	1.26			13	0.88			0.000612	0.86																									0	0
		365	2218				11	26				198	1.03			13	0.95			0.000841	1.08			Mean	1	6.353	1	5.954	1	3.751	1	5.901		Mean	1	0.7598	1	0.6784	1	0.2021	1	0.3425				0	0
		1567	7272				19	22				75	1.17											Std. Deviation	0.5636	2.597	0.4646	2.196	0.2945	1.452	0.4989	2.412		Std. Deviation	0.214	0.119	0.2326	0.1835	0.2126	0.06635	0.2397	0.04941				0	0
		140					14	24				533	0.8		Ctns KO	39.2	0.81		Ctns KO	1.228	0.77			Std. Error of Mean	0.2301	1.06	0.1897	0.8964	0.1202	0.5927	0.2037	0.9845		Std. Error of Mean	0.08735	0.04858	0.09494	0.0749	0.0868	0.02709	0.09786	0.02017				0	0
		69					20	25								43.09	0.75			0.265	0.84																									0	0
		162					29	21			Ctns KO	12759.2	0.38			32	0.53			0.259	0.82			Cdk1										Cdh2												0	0
		254					20	25				17460.6	0.34			36	0.63			0.86481	0.82			Unpaired t test										Unpaired t test												0	0
		320						23				26743.5	0.33			41	0.77			0.62154	0.82			P value	0.0006									P value	0.0371											0	0
		415						21				24540	0.41							0.83545	0.77			P value summary	***									P value summary	*											0	0
												3087	0.82							0.118818	0.92			Significantly different (P < 0.05)?	Yes									Significantly different (P < 0.05)?	Yes											0	0
	Mean	418.8	4646			Mean	18	29.33				20781	0.36		Goodness of Fit									One- or two-tailed P value?	Two-tailed									One- or two-tailed P value?	Two-tailed											0	0
	Std. Deviation	350.9	2359			Std. Deviation	5.18	8.312				4821	0.83		R squared	0.3369			Goodness of Fit					t, df	t=4.934, df=10									t, df	t=2.403, df=10											0	0
	Std. Error of Mean	90.61	786.3			Std. Error of Mean	1.437	2.146											R squared	0.4899																										0	0
															Is slope significantly non-zero?									Ccna2										Tfr												0	0
	Unpaired t test					Unpaired t test					Goodness of Fit				F	6.098			Is slope significantly non-zero?					Unpaired t test										Unpaired t test												0	0
	P value	<0.0001				P value	0.0002				R squared	0.7751			DFn, DFd	1, 12			F	13.44				P value	0.0003									P value	0.0239											0	0
	P value summary	****				P value summary	***								P value	0.0295			DFn, DFd	1, 14				P value summary	***									P value summary	*											0	0
	Significantly different (P < 0.05)?	Yes				Significantly different (P < 0.05)?	Yes				Is slope significantly non-zero?				Deviation from zero?	Significant			P value	0.0025				Significantly different (P < 0.05)?	Yes									Significantly different (P < 0.05)?	Yes											0	0
	One- or two-tailed P value?	Two-tailed				One- or two-tailed P value?	Two-tailed				F	51.71							Deviation from zero?	Significant				One- or two-tailed P value?	Two-tailed									One- or two-tailed P value?	Two-tailed											0	0
	t, df	t=6.916, df=22				t, df	t=4.247, df=26				DFn, DFd	1, 15												t, df	t=5.407, df=10									t, df	t=2.660, df=10											0	0
											P value	<0.0001																																		0	0
											Deviation from zero?	Significant												Cdc20										f5												8	0
																								Unpaired t test										Unpaired t test												0	0
																								P value	0.0011									P value	<0.0001											0	13
																								P value summary	**									P value summary	****											0	11
																								Significantly different (P < 0.05)?	Yes									Significantly different (P < 0.05)?	Yes											0	4
																								One- or two-tailed P value?	Two-tailed									One- or two-tailed P value?	Two-tailed											0	33
																								t, df	t=4.549, df=10									t, df	t=8.775, df=10											0	0
																																														0	0
																								Cnb2										apob												0	0
																								Unpaired t test										Unpaired t test												0	0
																								P value	0.0006									P value	<0.0001											0	0
																								P value summary	***									P value summary	****											0	0
																								Significantly different (P < 0.05)?	Yes									Significantly different (P < 0.05)?	Yes											0	0
																								One- or two-tailed P value?	Two-tailed									One- or two-tailed P value?	Two-tailed											0	0
																								t, df	t=4.875, df=10									t, df	t=6.581, df=10											0	0
																																														0	0
																																														0	0
																																														0	0
																																														0	0
																																														0	0
																																														0	0
																																														0	0
																																														0	0
																																														0	0
																																														0	0
																																														0	0
																																														0	0
																																														0	0
																																														0	0
																																														0	0
																																														0	0
																																														0	0
																																														0	13
																																														0	25
																																														0	22
																																														0	17
																																														0	0
																																														0	0
																																														0	0
																																														0	0
																																														0	0
																																														0	0
																																														0	0
																																														0	0
																																														0	0
																																														0	0
																																														0	0
																																														0	0
																																														0	0
																																														0	0
																																														0	0
																																														0	0
																																														0	0
																																														0	0
																																														0	0
																																														0	0
																																														0	0
																																														0	0
																																															0
																																															0
																																															0
																																															0
																																													Mean	0.09302	2.511
																																													Std. Deviation	0.8627	6.607
																																													Std. Error of Mean	0.09302	0.6964
																																													Unpaired t test
																																													P value	0.0009
																																													P value summary	***
																																													Significantly different (P < 0.05)?	Yes
																																													One- or two-tailed P value?	Two-tailed
																																													t, df	t=3.367, df=174
[truncated: 3 more columns]

## Sheet: Suppl Figure 2
Suppl Figure 2
	Suppl Figure 2b				Suppl Figure 2c				Suppl Figure 2c				Suppl Figure 2h
		Position(x)	Score(y)			Position(x)	Score(y)			Ctns WT	Ctns KO
		1	-0.057			1	0.033			88	136
		2	-0.05			2	0.045			94	117
		3	-0.05			3	0.053			120	117
		4	-0.054			4	0.049
		5	-0.054			5	0.049		Mean	100.7	123.3
		6	-0.05			6	0.051		Std. Deviation	17.01	10.97
		7	-0.047			7	0.05		Std. Error of Mean	9.821	6.333
		8	-0.047			8	0.044
		9	-0.052			9	0.042		Unpaired t test
		10	-0.051			10	0.039		P value	0.1244
		11	-0.061			11	0.058		P value summary	ns
		12	-0.063			12	0.05		Significantly different (P < 0.05)?	No
		13	-0.046			13	0.057		One- or two-tailed P value?	Two-tailed
		14	-0.052			14	0.044		t, df	t=1.940, df=4
		15	-0.052			15	0.044
		16	-0.05			16	0.057
		17	-0.05			17	0.06
		18	-0.042			18	0.069
		19	-0.045			19	0.065
		20	-0.044			20	0.097
		21	-0.043			21	0.077
		22	-0.044			22	0.073
		23	-0.005			23	0.051
		24	0.038			24	0.077
		25	-0.002			25	0.061
		26	0.005			26	0.054
		27	0.009			27	0.062
		28	0.007			28	0.05
		29	0.023			29	0.1
		30	-0.017			30	0.061
		31	-0.024			31	0.061
		32	-0.027			32	0.072
		33	-0.022			33	0.022
		34	-0.022			34	0.022
		35	-0.057			35	0.018
		36	-0.047			36	0.071
		37	-0.064			37	0.059
		38	-0.059			38	0.059
		39	0.003			39	0.04
		40	-0.008			40	0.078
		41	-0.062			41	0.032
		42	-0.064			42	0.043
		43	-0.064			43	0.043
		44	-0.07			44	0.06
		45	-0.062			45	0.064
		46	-0.072			46	0.052
		47	-0.032			47	0.029
		48	-0.008			48	0.041
		49	-0.01			49	0.037
		50	-0.062			50	0.064
		51	-0.05			51	0.067
		52	-0.05			52	0.067
		53	-0.05			53	0.048
		54	-0.026			54	0.134
		55	-0.039			55	0.08
		56	0.007			56	0.078
		57	-0.031			57	0.088
		58	-0.012			58	0.05
		59	-0.027			59	0.061
		60	-0.09			60	0.081
		61	-0.039			61	0.07
		62	-0.039			62	0.07
		63	-0.05			63	0.056
		64	-0.058			64	0.058
		65	-0.044			65	0.072
		66	-0.053			66	0.067
		67	-0.014			67	0.043
		68	-0.067			68	0.065
		69	-0.05			69	0.071
		70	-0.06			70	0.069
		71	-0.044			71	0.049
		72	-0.033			72	0.068
		73	-0.031			73	0.07
		74	-0.06			74	0.056
		75	-0.056			75	0.064
		76	-0.037			76	0.062
		77	-0.05			77	0.056
		78	-0.056			78	0.064
		79	-0.06			79	0.061
		80	-0.053			80	0.066
		81	-0.053			81	0.066
		82	-0.053			82	0.066
		83	-0.059			83	0.083
		84	-0.053			84	0.072
		85	-0.054			85	0.075
		86	-0.054			86	0.075
		87	0.033			87	0.326
		88	0.016			88	0.247
		89	0.031			89	0.195
		90	0.027			90	0.214
		91	0			91	0.007
		92	0.017			92	0.084
		93	0			93	0
		94	-0.01			94	0.069
		95	-0.002			95	0.018
		96	-0.002			96	0.007
		97	0.007			97	0.2
		98	-0.004			98	0.023
		99	0			99	0.017
		100	-0.004			100	0.113
		101	0.006			101	0.003
		102	0			102	0.008
		103	0			103	0
		104	-0.003			104	0.174
		105	0.002			105	0.202
		106	-0.011			106	0.209
		107	-0.008			107	0.26
		108	-0.006			108	0.286
		109	-0.006			109	0.286
		110	-0.038			110	0.185
		111	-0.012			111	0.201
		112	-0.018			112	0.236
		113	-0.018			113	0.228
		114	-0.004			114	0.103
		115	-0.007			115	0.124
		116	-0.007			116	0.126
		117	-0.007			117	0.155
		118	-0.007			118	0.116
		119	-0.009			119	0.098
		120	-0.009			120	0.118
		121	-0.005			121	0.12
		122	-0.012			122	0.234
		123	-0.011			123	0.157
		124	-0.005			124	0.2
		125	-0.006			125	0.24
		126	-0.016			126	0.193
		127	-0.007			127	0.059
		128	-0.007			128	0.079
		129	0.003			129	0.054
		130	-0.001			130	0.104
		131	-0.004			131	0.024
		132	0			132	0.021
		133	0			133	0.056
		134	0			134	0.052
		135	0			135	0.052
		136	0.004			136	0.008
		137	0			137	0.011
		138	-0.004			138	0.025
		139	0			139	0.015
		140	-0.001			140	0.092
		141	-0.001			141	0.113
		142	0.003			142	0.101
		143	-0.004			143	0.103
		144	-0.001			144	0.106
		145	0			145	0.009
		146	0			146	0.05
		147	0.003			147	0.046
		148	-0.001			148	0.073
		149	0			149	0.039
		150	0.003			150	0.009
		151	0			151	0.006
		152	0			152	0.006
		153	0			153	0.006
		154	0			154	0.026
		155	0			155	0.044
		156	0			156	0.033
		157	0			157	0.033
		158	0.001			158	0.101
		159	-0.001			159	0.094
		160	-0.015			160	0.123
		161	-0.018			161	0.132
		162	0.007			162	0.017
		163	0.002			163	0.066
		164	0.004			164	0.017
		165	0			165	0.042
		166	-0.009			166	0.118
		167	-0.009			167	0.099
		168	-0.012			168	0.085
		169	-0.019			169	0.065
		170	-0.015			170	0.067
		171	-0.011			171	0.067
		172	-0.011			172	0.052
		173	-0.008			173	0.107
		174	-0.011			174	0.115
		175	-0.011			175	0.111
		176	-0.012			176	0.108
		177	-0.012			177	0.115
		178	-0.012			178	0.107
		179	-0.012			179	0.139
		180	-0.012			180	0.089
		181	-0.007			181	0.02
		182	-0.003			182	0.053
		183	-0.006			183	0.149
		184	-0.006			184	0.149
		185	-0.003			185	0.102
		186	0.004			186	0.057
		187	-0.004			187	0.025
		188	-0.001			188	0.02
		189	-0.001			189	0.02
		190	-0.001			190	0.017
		191	0.003			191	0.02
		192	0			192	0.056
		193	-0.004			193	0.033
		194	-0.011			194	0.024
		195	0			195	0.026
		196	-0.015			196	0.017
		197	-0.003			197	0.012
		198	-0.007			198	0.099
		199	0.003			199	0.068
		200	-0.01			200	0.125
		201	0.003			201	0.042
		202	-0.007			202	0.066
		203	-0.004			203	0.036
		204	0			204	0.003
		205	0			205	0.01
		206	-0.004			206	0.039
		207	-0.007			207	0.048
		208	0			208	0
		209	0			209	0.003
		210	0			210	0.011
		211	0			211	0.007
		212	0			212	0.003
		213	0			213	0
		214	0			214	0.006
		215	0			215	0.003
		216	0			216	0.003
		217	0			217	0
		218	0			218	0
		219	0			219	0.003
		220	0			220	0.003
		221	0			221	0.011
		222	0			222	0.006
		223	-0.004			223	0.007
		224	-0.004			224	0.003
		225	-0.004			225	0.083
		226	-0.004			226	0.031
		227	-0.007			227	0
		228	-0.009			228	0.01
		229	-0.004			229	0.01
		230	0			230	0.033
		231	0			231	0.029
		232	0			232	0
		233	-0.003			233	0.01
		234	0.003			234	0.023
		235	-0.008			235	0.033
		236	-0.004			236	0
		237	0			237	0.006
		238	-0.004			238	0
		239	0			239	0.003
		240	0.002			240	0.025
		241	0.002			241	0.025
		242	0			242	0
		243	0			243	0
		244	0			244	0.013
		245	0			245	0.003
		246	0			246	0
		247	0			247	0
		248	-0.001			248	0.006
		249	0			249	0.007
		250	0			250	0
		251	0			251	0
		252	0			252	0
		253	-0.007			253	0
		254	-0.007			254	0
		255	0			255	0
		256	0			256	0
		257	0			257	0
		258	0			258	0
		259	0			259	0
		260	0			260	0.003
		261	0			261	0.003
		262	0			262	0.011
		263	0			263	0.011
		264	0			264	0.019
		265	0			265	0.019
		266	0			266	0
		267	0			267	0
		268	0			268	0
		269	-0.012			269	0.124
		270	-0.005			270	0.067
		271	-0.005			271	0.077
		272	-0.005			272	0.103
		273	-0.004			273	0.043
		274	-0.007			274	0.03
		275	-0.012			275	0.139
		276	-0.012			276	0.139
		277	-0.008			277	0.149
		278	-0.012			278	0.139
		279	-0.011			279	0.142
		280	-0.019			280	0.152
		281	-0.019			281	0.115
		282	-0.011			282	0.081
		283	-0.014			283	0.19
		284	-0.012			284	0.098
		285	0			285	0
		286	0			286	0
		287	0			287	0.003
		288	0			288	0.003
		289	0			289	0.003
		290	0			290	0.003
		291	-0.009			291	0.053
		292	-0.004			292	0.021
		293	-0.004			293	0.024
		294	-0.004			294	0.02
		295	-0.004			295	0.011
		296	-0.016			296	0.136
		297	-0.023			297	0.197
		298	-0.028			298	0.107
		299	-0.025			299	0.103
		300	-0.022			300	0.084
		301	-0.018			301	0.091
		302	-0.003			302	0.026
		303	-0.003			303	0.023
		304	-0.007			304	0.044
		305	-0.007			305	0.044
		306	-0.015			306	0.077
		307	-0.015			307	0.078
		308	0			308	0
		309	0			309	0
		310	0			310	0
		311	0			311	0
		312	0			312	0
		313	0			313	0.003
		314	0			314	0
		315	0			315	0
		316	0			316	0
		317	0			317	0
		318	0			318	0.025
		319	0			319	0
		320	0			320	0
		321	0			321	0
		322	0			322	0
		323	0			323	0
		324	0			324	0
		325	0			325	0
		326	0			326	0
		327	0			327	0
		328	0			328	0
		329	0			329	0
		330	0			330	0
		331	0			331	0
		332	0			332	0
		333	0			333	0
		334	0			334	0
		335	0			335	0
		336	0			336	0
		337	0			337	0
		338	0			338	0
		339	0			339	0
		340	0			340	0
		341	0.005			341	0
		342	0.005			342	-0.003
		343	-0.006			343	0
		344	0.005			344	-0.003
		345	0			345	0
		346	0			346	-0.005
		347	0			347	0
		348	0			348	0
		349	0			349	0
		350	-0.006			350	0
		351	0			351	0
		352	0			352	0
		353	0			353	0
		354	0			354	0
		355	0			355	0
		356	0			356	0
		357	0			357	0
		358	-0.003			358	0
		359	-0.003			359	0
		360	-0.003			360	0
		361	-0.003			361	0
		362	-0.003			362	0
		363	-0.006			363	0.006
		364	-0.006			364	0
		365	-0.003			365	0
		366	-0.006			366	0
		367	0			367	0
		368	0			368	0
		369	0			369	0.006
		370	0			370	0
		371	0			371	0
		372	0			372	0
		373	0			373	0
		374	0			374	0
		375	0			375	0
		376	0			376	0
		377	-0.003			377	0
		378	0			378	0
		379	0			379	0
		380	0			380	0
		381	0			381	0
		382	-0.006			382	0
		383	-0.003			383	0
		384	0			384	0
		385	0			385	0
		386	0			386	0
		387	0			387	0
		388	0			388	0
		389	0			389	0
		390	-0.006			390	-0.003
		391	-0.006			391	-0.003
		392	0			392	0
		393	0			393	0
		394	0			394	0
		395	0			395	0
		396	0			396	0
		397	0			397	0
		398	0			398	0
		399	0			399	0
		400	0			400	0.003
		401	0			401	0
		402	0			402	0.003
		403	0			403	0
		404	0			404	0.003
		405	0			405	0.003
		406	0			406	0.003
		407	0			407	0
		408	0			408	0
		409	0			409	0
		410	0			410	0
		411	0			411	0
		412	0			412	0
		413	0			413	0
		414	0.003			414	0
		415	0.003			415	0
		416	0			416	0
		417	0.003			417	0
		418	0.003			418	0
		419	0.003			419	0
		420	0.003			420	0
		421	0.003			421	0
		422	0.003			422	0
		423	0.003			423	0
		424	0.003			424	0
		425	0			425	0.003
		426	0.003			426	0
		427	0.003			427	0
		428	0.003			428	0
		429	0			429	0
		430	0			430	0
		431	0			431	0
		432	0			432	0
		433	0			433	0
		434	0.003			434	0
		435	0.003			435	0
		436	0.003			436	0
		437	0			437	0.003
		438	0			438	0.003
		439	-0.003			439	0.003
		440	0			440	0.003
		441	0			441	0.003
		442	0			442	0.003
		443	0			443	0.003
		444	0			444	0
		445	0			445	0
		446	0			446	0
		447	0			447	0
		448	0			448	0
		449	0			449	0
		450	0			450	0
		451	0			451	0
		452	0			452	0
		453	0			453	0
		454	0			454	0
		455	0			455	0
		456	0			456	0
		457	0			457	0
		458	0			458	0
		459	0			459	0
		460	0			460	-0.004
		461	0			461	0
		462	0			462	0
		463	0			463	0
		464	0			464	0
		465	0			465	0
		466	0			466	0
		467	0			467	0
		468	0			468	0
		469	0.003			469	0.003
		470	0.003			470	0.003
		471	0.003			471	0.003
		472	0.003			472	0.003
		473	0.003			473	0.003
		474	0.003			474	0.009
		475	0.003			475	0.009
		476	0			476	0
		477	0			477	0
		478	0			478	0
		479	0			479	0
		480	0.003			480	0
		481	0			481	0
		482	0			482	0
		483	0			483	0
		484	-0.012			484	-0.011
		485	-0.01			485	-0.014
		486	0.003			486	0.003
		487	0			487	0.003
		488	-0.003			488	0.009
		489	-0.003			489	0.009
		490	0			490	0.009
		491	0			491	0.003
		492	0.003			492	0.009
		493	0			493	0
		494	0			494	0
		495	0			495	0
		496	0			496	0
		497	0			497	0
		498	0			498	0
		499	0			499	0
		500	0			500	0
		501	0			501	0
		502	0			502	0
		503	0			503	0
		504	0			504	0
		505	0			505	0
		506	0			506	0
		507	0			507	0
		508	0			508	0
		509	0.003			509	0.009
		510	0.003			510	0.009
		511	0.003			511	0.009
		512	0.003			512	0.009
		513	0.003			513	0.009
		514	0			514	0
		515	0			515	0
		516	0			516	0
		517	0.003			517	0.003
		518	0			518	0
		519	0			519	0
		520	0.003			520	0.003
		521	0.003			521	0.003
		522	0.003			522	0.012
		523	0			523	0
		524	0			524	0
		525	0			525	0
		526	0			526	0
		527	0			527	0
		528	0			528	0
		529	0			529	0
		530	-0.003			530	0
		531	0			531	-0.004
		532	0			532	-0.004
		533	-0.003			533	0.003
		534	0			534	0
		535	-0.003			535	0
		536	0			536	0
		537	0			537	0
		538	0			538	0
		539	0			539	0
		540	0.004			540	0
		541	0.006			541	0
		542	0.004			542	0.006
		543	0.006			543	0
		544	0.006			544	0.003
		545	0			545	0
		546	0			546	0.006
		547	0.001			547	0.003
		548	0			548	0
		549	0.004			549	0.003
		550	0			550	0.003
		551	0			551	0.003
		552	0.006			552	0
		553	0.006			553	0
		554	0			554	0
		555	0			555	0
		556	0.003			556	0
		557	0.011			557	0
		558	0.003			558	0.003
		559	0			559	0.003
		560	0.003			560	0.003
		561	0			561	0
		562	0			562	0
		563	0			563	0
		564	0			564	0
		565	0			565	0
		566	0.003			566	0
		567	0.003			567	0
		568	0.003			568	0
		569	0			569	0
		570	0			570	0
		571	0.003			571	0
		572	0			572	0
		573	0			573	0
		574	0.006			574	0
		575	0.006			575	0
		576	0.008			576	0
		577	0.008			577	0
		578	0			578	0
		579	0.005			579	0
		580	0			580	0
		581	0			581	0
		582	0.003			582	0
		583	0.003			583	0
		584	0.003			584	0.003
		585	0			585	0
		586	0			586	0
		587	0			587	0
		588	0			588	0
		589	0			589	0
		590	0			590	0
		591	0			591	0
		592	0			592	0
		593	0			593	0
		594	0			594	0
		595	0			595	0
		596	0			596	0
		597	0			597	0
		598	0			598	0
		599	0			599	0
		600	0			600	0
		601	0			601	0
		602	0			602	0
		603	0			603	0
		604	0			604	0
		605	0			605	0
		606	0			606	0
		607	0			607	0
		608	0			608	0
		609	0			609	0
		610	0			610	0
		611	0			611	0
		612	0.003			612	0
		613	0.003			613	0
		614	0			614	0
		615	0			615	0
		616	0.003			616	0
		617	0			617	0
		618	0			618	0
		619	0			619	0
		620	0			620	0
		621	0			621	0
		622	0			622	0
		623	0			623	0
		624	0			624	0
		625	0			625	0
		626	0			626	0
		627	0			627	0
		628	0			628	0
		629	0			629	0
		630	0			630	0
		631	0			631	0
		632	0			632	0
		633	0			633	0
		634	0			634	0
		635	0			635	0
		636	0			636	0
		637	0			637	0
		638	0.006			638	0.003
		639	0			639	0
		640	0			640	0
		641	0			641	0
		642	0.003			642	0
		643	0.003			643	0
		644	0.003			644	0
		645	0.004			645	0.027
		646	0.001			646	0.07
		647	0.001			647	0.067
		648	0			648	0
		649	0			649	0
		650	0			650	0
		651	-0.002			651	0.009
		652	0			652	0.003
		653	0.004			653	0.003
		654	0.004			654	0.003
		655	0			655	0.003
		656	0			656	0
		657	0			657	0.008
		658	0			658	0.005
		659	0			659	0.008
		660	0			660	0.005
		661	0			661	0
		662	0			662	0
		663	0			663	0.003
		664	0.003			664	0.006
		665	0.003			665	0.009
		666	0.003			666	0.003
		667	0.003			667	0.009
		668	0.003			668	0.006
		669	0			669	0
		670	0			670	0
		671	0.004			671	0
		672	0			672	0
		673	0.004			673	0.003
		674	0.007			674	0.006
		675	0			675	0.003
		676	0			676	0
		677	0			677	0.003
		678	0			678	0
		679	0			679	0
		680	0			680	0
		681	0			681	0
		682	0			682	0
		683	0			683	0
		684	0			684	0
		685	0			685	0
		686	0			686	0
		687	0			687	0
		688	0.003			688	0
		689	0			689	0
		690	0			690	0
		691	0			691	0.003
		692	0			692	0.003
		693	0.007			693	0.006
		694	0.007			694	0.003
		695	0.007			695	0.003
		696	0			696	0
		697	0			697	0.003
		698	0.003			698	0.009
		699	0			699	0.003
		700	0.008			700	0
		701	0.008			701	0
		702	0.011			702	0
		703	0.011			703	0
		704	0.011			704	0
		705	0.011			705	0
		706	0.011			706	0
		707	0.011			707	0
		708	0.013			708	0.019
		709	0.013			709	0.013
		710	0.003			710	0.007
		711	0.003			711	0.008
		712	0.003			712	0.003
		713	0			713	0
		714	0			714	0
		715	0			715	0
		716	-0.004			716	-0.009
		717	-0.012			717	-0.037
		718	0.008			718	0
		719	0.012			719	0
		720	0.005			720	0
		721	0.008			721	0
		722	0.003			722	0
		723	0.01			723	0
		724	0.007			724	0
		725	0			725	0
		726	0.003			726	0
		727	0			727	0
		728	0			728	0
		729	0			729	0
		730	0			730	0
		731	0			731	0
		732	0			732	0
		733	0			733	0
		734	0			734	0
		735	0			735	0
		736	0			736	0
		737	0			737	0
		738	0			738	0
		739	0			739	0
		740	0			740	0
		741	0			741	0
		742	0			742	0
		743	0			743	0
		744	0			744	0
		745	0			745	0
		746	0.005			746	0
		747	0.009			747	0
		748	0.005			748	0
		749	-0.008			749	0
		750	-0.008			750	0
		751	0.009			751	-0.013
		752	0			752	0
		753	-0.002			753	-0.007
		754	0			754	-0.004
		755	0.001			755	-0.004
		756	-0.012			756	-0.004
		757	-0.022			757	-0.011
		758	-0.02			758	-0.032
		759	0			759	0
		760	0			760	0
		761	0			761	0
		762	0			762	0
		763	0			763	0
		764	0			764	0
		765	0			765	0
		766	0			766	0
		767	0			767	0
		768	0			768	0
		769	0			769	0
		770	0			770	0
		771	0			771	0
		772	0			772	0
		773	0			773	0
		774	0			774	0
		775	0			775	0
		776	0.003			776	0
		777	0			777	0
		778	0			778	0
		779	0.003			779	0.003
		780	0.004			780	0.012
		781	-0.002			781	0.003
		782	0.004			782	0.01
		783	0.004			783	0.01
		784	0			784	0
		785	0			785	0
		786	0			786	0.006
		787	0			787	0
		788	0.003			788	0.003
		789	0.003			789	0.006
		790	0			790	0
		791	0			791	0
		792	0			792	0
		793	0			793	0.003
		794	0			794	0
		795	0			795	0
		796	0			796	0
		797	0			797	0
		798	0			798	0
		799	0.004			799	0
		800	0			800	0
		801	0.004			801	0
		802	0.003			802	0.032
		803	0.003			803	0.015
		804	0.01			804	0.006
		805	0.007			805	0.012
		806	0			806	0
		807	0			807	0
		808	0			808	0
		809	0			809	0
		810	0			810	0
		811	0			811	0
		812	0			812	0
		813	0			813	0.006
		814	0			814	0
		815	0			815	0
		816	0			816	0
		817	0			817	0
		818	0			818	0
		819	0			819	0
		820	0			820	0
		821	0			821	0
		822	0			822	0
		823	0			823	0.009
		824	0			824	0
		825	0			825	0
		826	0			826	0
		827	0			827	0
		828	0			828	0
		829	0			829	0
		830	0			830	0
		831	0			831	0
		832	0			832	0
		833	0			833	0
		834	0			834	0
		835	0			835	0
		836	0			836	0.003
		837	0			837	0
		838	0.003			838	0
		839	0			839	0
		840	0			840	0
		841	0.007			841	0.012
		842	0			842	0
		843	0			843	0
		844	0			844	-0.003
		845	0.003			845	0
		846	0			846	0
		847	0.003			847	0
		848	0			848	0
		849	0			849	0
		850	0.003			850	0.006
		851	0			851	0.006
		852	0			852	0
		853	0.011			853	0.009
		854	0.003			854	0.009
		855	0.003			855	0.009
		856	0			856	0
		857	0.003			857	0
		858	0.003			858	0
		859	0.003			859	0
		860	0			860	0
		861	0			861	0
		862	0			862	0
		863	0			863	0
		864	0			864	0
		865	0			865	0
		866	0			866	0
		867	0			867	0
		868	0			868	0.003
		869	0.003			869	0.003
		870	0.003			870	0.003
		871	0			871	0
		872	0			872	0.003
		873	0			873	0
		874	0			874	0
		875	0			875	0
		876	0			876	0
		877	0			877	0.003
		878	0			878	0
		879	0.003			879	0
		880	0			880	0
		881	0			881	0
		882	0			882	-0.003
		883	0			883	-0.007
		884	0			884	-0.003
		885	0.003			885	0
		886	0			886	0
		887	0			887	0
		888	0			888	0
		889	0			889	0
		890	0			890	0
		891	0			891	0
		892	0			892	0
		893	0			893	0
		894	0			894	0
		895	0			895	0
		896	0			896	0
		897	0			897	0
		898	0			898	0
		899	0			899	0
		900	0			900	0
		901	0			901	0
		902	0			902	0
		903	0			903	0
		904	0			904	0
		905	0			905	0
		906	0			906	0
		907	0			907	0
		908	0			908	0
		909	0			909	0
		910	0			910	0
		911	0			911	0
		912	0			912	0
		913	0			913	0
		914	0			914	0
		915	0			915	0
		916	0			916	0.003
		917	0			917	0
		918	0			918	0
		919	0			919	0
		920	0			920	0
		921	0			921	0
		922	0			922	0
		923	0			923	0
		924	0			924	0
		925	0			925	0
		926	0			926	0
		927	0			927	0
		928	0			928	0
		929	0			929	0
		930	0			930	0
		931	0			931	0
		932	0			932	0
		933	0			933	0
		934	0			934	0
		935	0			935	0
		936	0			936	0
		937	0			937	0
		938	0			938	0
		939	0			939	0
		940	0			940	0
		941	0			941	0
		942	0			942	0
		943	0			943	0
		944	0			944	0
		945	0			945	0
		946	0			946	0
		947	0			947	0
		948	0			948	0
		949	0			949	0
		950	0			950	0
		951	0			951	0
		952	0			952	0
		953	0			953	0
		954	0			954	0
		955	0			955	0
		956	0			956	0
		957	0			957	0
		958	0			958	0
		959	0			959	0
		960	0			960	0
		961	0			961	0
		962	0			962	0
		963	0			963	0
		964	0			964	0
		965	0			965	0
		966	0			966	0
		967	0			967	0
		968	0.002			968	0
		969	0.002			969	0
		970	0.018			970	0.003
		971	0.009			971	0.006
		972	0			972	0
		973	0			973	0
		974	0			974	0
		975	0			975	0
		976	-0.006			976	0
		977	0			977	0
		978	0			978	0
		979	0			979	0
		980	0			980	0
		981	0			981	0
		982	0			982	0
		983	0			983	0
		984	0			984	0
		985	0			985	0
		986	0			986	0.003
		987	0			987	0.003
		988	0			988	0
		989	0			989	0
		990	0.003			990	0
		991	0.003			991	0
		992	0			992	0
		993	0			993	0
		994	0			994	0
		995	0			995	0
		996	0			996	0
		997	0			997	0
		998	0			998	0
		999	0.003			999	0
		1000	0			1000	0
		1001	0			1001	0
		1002	0			1002	0
		1003	0.003			1003	0
		1004	0.003			1004	0
		1005	0			1005	0
		1006	0.003			1006	0.003
		1007	0.003			1007	0.006
		1008	0			1008	0
		1009	0			1009	0
		1010	0			1010	0
		1011	0			1011	0
		1012	0			1012	0
		1013	0.003			1013	0
		1014	0			1014	0.003
		1015	0			1015	0
		1016	0			1016	0
		1017	0.003			1017	0
		1018	0			1018	0
		1019	0			1019	0
		1020	0			1020	0
		1021	0			1021	0
		1022	0			1022	0
		1023	0			1023	0
		1024	0			1024	0
		1025	0.003			1025	0
		1026	0			1026	0
		1027	0			1027	0
		1028	0			1028	0
		1029	0			1029	0
		1030	0			1030	0
		1031	0			1031	0
		1032	0			1032	0
		1033	0			1033	0
		1034	0			1034	0
		1035	0			1035	0
		1036	0			1036	0.003
		1037	0			1037	0
		1038	0			1038	0.003
		1039	0			1039	0.003
		1040	0			1040	0
		1041	0.006			1041	0
		1042	0.003			1042	0
		1043	0.009			1043	0
		1044	0.003			1044	0.006
		1045	0.007			1045	0
		1046	0			1046	0
		1047	0			1047	0
		1048	0			1048	0
		1049	0			1049	0
		1050	0			1050	0
		1051	0.004			1051	0
		1052	0			1052	0
		1053	0			1053	0
		1054	0			1054	0
		1055	0			1055	0
		1056	0			1056	0
		1057	0			1057	0
		1058	0			1058	0
		1059	0			1059	0
		1060	0			1060	0
		1061	0			1061	0
		1062	0			1062	0
		1063	0			1063	0
		1064	0			1064	0
		1065	0			1065	0
		1066	0			1066	0
		1067	0			1067	0
		1068	0			1068	0
		1069	0			1069	0
		1070	0			1070	0
		1071	0			1071	0
		1072	-0.004			1072	0
		1073	0			1073	0
		1074	0			1074	0
		1075	0			1075	0
		1076	0			1076	0
		1077	0			1077	0
		1078	0			1078	0
		1079	0			1079	0
		1080	0			1080	0
		1081	0			1081	0.003
		1082	0			1082	0
		1083	0			1083	0.003
		1084	0			1084	0.003
		1085	0			1085	0.003
		1086	-0.004			1086	0.003
		1087	0			1087	0
		1088	0			1088	0
		1089	-0.008			1089	0.003
		1090	-0.008			1090	0.003
		1091	-0.004			1091	0.003
		1092	-0.008			1092	0.003
		1093	-0.01			1093	0.003
		1094	-0.007			1094	0.003
		1095	-0.014			1095	-0.002
		1096	-0.014			1096	-0.002
		1097	-0.011			1097	0.003
		1098	-0.004			1098	0.003
		1099	-0.004			1099	0.003
		1100	0			1100	0.003
		1101	0			1101	0.003
		1102	0			1102	0.003
		1103	0			1103	0.003
		1104	0			1104	0.003
		1105	0			1105	0.003
		1106	0			1106	0.003
		1107	0			1107	0.003
		1108	0			1108	0.003
		1109	0			1109	0.003
		1110	0			1110	0.003
		1111	0			1111	0.003
		1112	0			1112	0.003
		1113	0			1113	0.003
		1114	0			1114	0.003
		1115	0			1115	0.003
		1116	0			1116	0
		1117	0			1117	0
		1118	0			1118	0.003
		1119	0			1119	0.003
		1120	0			1120	0.003
		1121	0			1121	0.003
		1122	0			1122	0.003
		1123	0			1123	0.003
		1124	0			1124	0.003
		1125	0			1125	0
		1126	0			1126	0.003
		1127	0			1127	0.003
		1128	0			1128	0.003
		1129	0			1129	0.003
		1130	-0.006			1130	0.003
		1131	0			1131	0.003
		1132	-0.006			1132	0.003
		1133	-0.01			1133	0.003
		1134	-0.01			1134	0.003
		1135	-0.01			1135	0.003
		1136	-0.01			1136	0.003
		1137	0			1137	0.003
		1138	0			1138	0.003
		1139	0			1139	0.003
		1140	0			1140	0.003
		1141	0			1141	0.003
		1142	0			1142	0.003
		1143	0			1143	0.003
		1144	0			1144	0.003
		1145	0			1145	0.003
		1146	0			1146	0.003
		1147	0			1147	0.003
		1148	0			1148	0.003
		1149	0			1149	0.003
		1150	0			1150	-0.004
		1151	-0.037			1151	-0.028
		1152	-0.01			1152	0.003
		1153	-0.035			1153	-0.024
		1154	-0.038			1154	-0.037
		1155	0			1155	0.003
		1156	-0.012			1156	0.003
		1157	-0.012			1157	0.003
		1158	-0.012			1158	-0.001
		1159	-0.043			1159	-0.09
		1160	-0.026			1160	-0.057
		1161	-0.026			1161	-0.057
		1162	-0.034			1162	-0.036
		1163	-0.03			1163	-0.07
		1164	-0.024			1164	-0.05
		1165	-0.026			1165	-0.023
		1166	-0.015			1166	-0.021
		1167	-0.015			1167	-0.021
		1168	-0.018			1168	-0.029
		1169	-0.021			1169	-0.029
		1170	-0.021			1170	-0.037
		1171	-0.029			1171	-0.064
		1172	0			1172	0.003
		1173	0			1173	0.003
		1174	0			1174	0.003
		1175	0			1175	0.003
		1176	-0.006			1176	0.003
		1177	-0.012			1177	0.003
		1178	0			1178	0.003
		1179	-0.006			1179	0.003
		1180	0			1180	0
		1181	0			1181	0
		1182	0			1182	0
		1183	0			1183	0
		1184	0			1184	0
		1185	0			1185	0
		1186	0			1186	0
		1187	0			1187	0
		1188	0			1188	0
		1189	-0.006			1189	0.003
		1190	-0.003			1190	0.003
		1191	0			1191	0.003
		1192	0.003			1192	0.003
		1193	0			1193	0
		1194	0			1194	0
		1195	0			1195	0
		1196	0			1196	0
		1197	0			1197	0
		1198	-0.005			1198	0
		1199	0			1199	0
		1200	0			1200	0.006
		1201	0			1201	0.006
		1202	0			1202	0.003
		1203	0			1203	0.003
		1204	-0.005			1204	0
		1205	0			1205	0
		1206	0			1206	0.003
		1207	0			1207	0.003
		1208	0			1208	0.003
		1209	0			1209	0.003
		1210	0			1210	0.003
		1211	0			1211	0.003
		1212	0			1212	0.003
		1213	0			1213	0.003
		1214	0			1214	0.003
		1215	0			1215	0
		1216	-0.01			1216	-0.012
		1217	-0.006			1217	0.006
		1218	-0.009			1218	-0.002
		1219	0			1219	0.003
		1220	-0.006			1220	-0.002
		1221	-0.006			1221	0.003
		1222	-0.006			1222	0.003
		1223	0			1223	0.006
		1224	-0.003			1224	-0.003
		1225	0			1225	-0.004
		1226	0.003			1226	0.006
		1227	0			1227	0.003
		1228	0			1228	0.003
		1229	0			1229	0.003
		1230	0			1230	0
		1231	0			1231	0
		1232	0			1232	0
		1233	0			1233	0
		1234	0			1234	0
		1235	0			1235	0
		1236	0			1236	0
		1237	0			1237	0
		1238	0			1238	0
		1239	0			1239	0
		1240	0			1240	0
		1241	0			1241	0
		1242	0			1242	0
		1243	0			1243	0
		1244	0			1244	0
		1245	0			1245	0
		1246	0			1246	0.003
		1247	0			1247	0.003
		1248	0			1248	0.003
		1249	0			1249	0
		1250	0			1250	0.003
		1251	0			1251	0.003
		1252	0			1252	0.003
		1253	0			1253	0
		1254	0			1254	0
		1255	0			1255	0
		1256	0			1256	0
		1257	-0.01			1257	0
		1258	0			1258	0
		1259	-0.01			1259	0.003
		1260	0			1260	0.003
		1261	0			1261	0.003
		1262	0			1262	0.003
		1263	-0.003			1263	0.003
		1264	0			1264	0.003
		1265	0			1265	0.003
		1266	0			1266	0
		1267	-0.012			1267	-0.006
		1268	0.005			1268	0.008
		1269	-0.025			1269	-0.015
		1270	-0.031			1270	-0.033
		1271	0			1271	0
		1272	-0.009			1272	-0.006
		1273	0			1273	0
		1274	-0.007			1274	-0.002
		1275	-0.013			1275	-0.026
		1276	-0.013			1276	-0.008
		1277	-0.027			1277	-0.023
		1278	-0.016			1278	-0.016
		1279	-0.016			1279	-0.016
		1280	-0.028			1280	-0.018
		1281	-0.022			1281	-0.01
		1282	-0.034			1282	-0.026
		1283	-0.034			1283	-0.028
		1284	-0.031			1284	-0.028
		1285	-0.031			1285	-0.025
		1286	0			1286	0
		1287	0			1287	0
		1288	0			1288	0
		1289	0			1289	0.006
		1290	0			1290	0.005
		1291	0			1291	0
		1292	0			1292	0
		1293	0			1293	0
		1294	0			1294	0.003
		1295	0			1295	0.003
		1296	0			1296	0.003
		1297	0			1297	0.003
		1298	0			1298	0.003
		1299	-0.006			1299	0
		1300	-0.034			1300	-0.023
		1301	-0.02			1301	-0.005
		1302	-0.006			1302	0.003
		1303	-0.014			1303	0.003
		1304	-0.006			1304	0
		1305	-0.009			1305	-0.007
		1306	-0.006			1306	0
		1307	-0.009			1307	0
		1308	-0.006			1308	0
		1309	0			1309	0
		1310	-0.006			1310	0
		1311	0			1311	0
		1312	-0.016			1312	-0.004
		1313	0			1313	0.003
		1314	0			1314	0.003
		1315	0			1315	0.006
		1316	-0.006			1316	0
		1317	-0.01			1317	0
		1318	-0.009			1318	-0.004
		1319	-0.003			1319	-0.004
		1320	-0.02			1320	-0.012
		1321	-0.029			1321	-0.055
		1322	-0.023			1322	-0.052
		1323	-0.026			1323	-0.03
		1324	-0.023			1324	-0.002
		1325	0			1325	0.003
		1326	0			1326	0.003
		1327	-0.013			1327	0
		1328	-0.019			1328	0.003
		1329	-0.019			1329	0.003
		1330	-0.014			1330	0
		1331	-0.011			1331	0
		1332	-0.014			1332	0
		1333	-0.011			1333	0
		1334	-0.005			1334	-0.013
		1335	-0.018			1335	-0.006
		1336	-0.018			1336	-0.006
		1337	0			1337	0
		1338	0.003			1338	0.003
		1339	-0.006			1339	0.003
		1340	-0.006			1340	0.003
		1341	0			1341	0
		1342	0			1342	0
		1343	0			1343	0
		1344	-0.01			1344	0.003
		1345	-0.006			1345	0
		1346	0			1346	0
		1347	0			1347	0
		1348	0			1348	0
		1349	0			1349	0
		1350	0			1350	0.003
		1351	0			1351	0.003
		1352	-0.02			1352	-0.015
		1353	-0.004			1353	-0.008
		1354	0			1354	0.003
		1355	0			1355	0
		1356	0			1356	0
		1357	0			1357	0
		1358	0			1358	0
		1359	0.003			1359	0.003
		1360	-0.006			1360	0.003
		1361	-0.017			1361	0.003
		1362	0			1362	0
		1363	0			1363	0.007
		1364	0			1364	0
		1365	0			1365	0
		1366	0.003			1366	0.003
		1367	0.003			1367	0.013
		1368	0.001			1368	0
		1369	0.001			1369	0
		1370	0.003			1370	0.006
		1371	-0.001			1371	0.003
		1372	0			1372	0
		1373	0			1373	0.003
		1374	0			1374	0.003
		1375	0			1375	0.003
		1376	0			1376	0.003
		1377	0			1377	0.003
		1378	0			1378	0.003
		1379	0			1379	0
		1380	0			1380	0
		1381	0			1381	0
		1382	0			1382	0
		1383	0			1383	0
		1384	0			1384	0
		1385	0			1385	0
		1386	0			1386	0
		1387	0			1387	0
		1388	0			1388	0
		1389	0.006			1389	0.006
		1390	0			1390	0
		1391	0			1391	0
		1392	0.006			1392	0.009
		1393	0.003			1393	0.009
		1394	0.006			1394	0.003
		1395	0.009			1395	0.009
		1396	0.007			1396	0.012
		1397	0.007			1397	0.012
		1398	0.007			1398	0.006
		1399	0.007			1399	0.012
		1400	-0.001			1400	0.003
		1401	0.007			1401	0.003
		1402	0.003			1402	0.003
		1403	0.003			1403	0.003
		1404	0.013			1404	0.009
		1405	0.009			1405	0.009
		1406	0.003			1406	0.009
		1407	0			1407	0.009
		1408	0.003			1408	0.003
		1409	0			1409	0.003
		1410	0.013			1410	0.038
		1411	0.012			1411	0.022
		1412	0.009			1412	0.014
		1413	0			1413	0
		1414	0			1414	0
		1415	0			1415	0
		1416	0			1416	0
		1417	0			1417	0
		1418	0			1418	0
		1419	0			1419	0
		1420	0			1420	0
		1421	0			1421	0
		1422	0			1422	0
		1423	0			1423	0
		1424	0			1424	0
		1425	0			1425	0
		1426	0			1426	0
		1427	0			1427	0
		1428	0			1428	0
		1429	0			1429	0.003
		1430	0			1430	0
		1431	0			1431	0
		1432	0			1432	0
		1433	0			1433	0
		1434	0			1434	0
		1435	0			1435	0
		1436	0			1436	0
		1437	0			1437	0
		1438	0			1438	0
		1439	0			1439	0
		1440	0			1440	0
		1441	0			1441	0
		1442	0			1442	0
		1443	0			1443	0
		1444	0			1444	0.003
		1445	0			1445	0.003
		1446	0			1446	0
		1447	0			1447	0
		1448	0			1448	0
		1449	0			1449	0
		1450	0			1450	0
		1451	0			1451	0
		1452	0			1452	0.003
		1453	0			1453	0.003
		1454	0			1454	0.003
		1455	0			1455	0.003
		1456	0			1456	0
		1457	0			1457	0
		1458	0			1458	0
		1459	0			1459	0
		1460	-0.005			1460	0.138
		1461	-0.016			1461	0.084
		1462	-0.005			1462	0.077
		1463	-0.016			1463	0.121
		1464	-0.009			1464	0.117
		1465	-0.009			1465	0.113
		1466	0			1466	0
		1467	0			1467	0.003
		1468	0			1468	0
		1469	0			1469	0
		1470	0			1470	0
		1471	0			1471	0
		1472	0			1472	0
		1473	0			1473	0
		1474	0			1474	0
		1475	0			1475	0
		1476	0.003			1476	0
		1477	0			1477	0
		1478	-0.003			1478	0
		1479	-0.003			1479	0
		1480	0			1480	0
		1481	0			1481	0
		1482	0			1482	0
		1483	0			1483	0
		1484	0			1484	0
		1485	0			1485	0
		1486	-0.009			1486	0
		1487	0.006			1487	0
		1488	0			1488	0
		1489	0			1489	0
		1490	0.003			1490	0
		1491	-0.003			1491	0
		1492	0.013			1492	0
		1493	-0.009			1493	0
		1494	-0.009			1494	0
		1495	-0.009			1495	0
		1496	-0.009			1496	0
		1497	-0.009			1497	0
		1498	-0.009			1498	0
		1499	-0.009			1499	0
		1500	0.003			1500	0
		1501	0.003			1501	0
		1502	-0.009			1502	0
		1503	0.003			1503	0.015
		1504	0.003			1504	0.015
		1505	0			1505	-0.003
		1506	0			1506	-0.003
		1507	0			1507	0
		1508	0			1508	0
		1509	0			1509	0
		1510	-0.003			1510	0
		1511	-0.003			1511	0
		1512	0			1512	0
		1513	0			1513	0
		1514	0			1514	0
		1515	0			1515	0
		1516	-0.003			1516	0
		1517	-0.003			1517	0
		1518	0			1518	0
		1519	0			1519	0
		1520	0			1520	0
		1521	0			1521	0
		1522	0			1522	0
		1523	0			1523	0
		1524	0			1524	0
		1525	0			1525	0
		1526	0			1526	0
		1527	0			1527	0
		1528	0			1528	0
		1529	0			1529	0
		1530	0			1530	0
		1531	0			1531	0
		1532	0			1532	0
		1533	0			1533	0
		1534	0			1534	0.006
		1535	0			1535	0.005
		1536	0.009			1536	0.009
		1537	0			1537	0
		1538	0			1538	0.005
		1539	0			1539	0.009
		1540	0			1540	0.006
		1541	0			1541	0
		1542	0			1542	0
		1543	0			1543	0.008
		1544	0			1544	0.012
		1545	0			1545	0.008
		1546	0			1546	0.008
		1547	0			1547	0
		1548	0			1548	0
		1549	0			1549	0
		1550	0			1550	0
		1551	0			1551	0
		1552	0			1552	0.007
		1553	0			1553	0.008
		1554	0			1554	0.003
		1555	0			1555	0
		1556	0.003			1556	0.005
		1557	0			1557	0.005
		1558	0.003			1558	0.009
		1559	0.003			1559	0.006
		1560	0.003			1560	0.006
		1561	0.003			1561	0
		1562	0			1562	0
		1563	0.003			1563	0
		1564	0.006			1564	0.033
		1565	0.009			1565	0.025
		1566	0.009			1566	0.049
		1567	0.009			1567	0.036
		1568	0.009			1568	0.054
		1569	0.009			1569	0.059
		1570	0.009			1570	0.053
		1571	0			1571	0
		1572	0			1572	0.008
		1573	0			1573	0.024
		1574	0.006			1574	0.015
		1575	0.009			1575	0.016
		1576	0.012			1576	0.035
		1577	0.003			1577	0.025
		1578	0.012			1578	0.025
		1579	0.009			1579	0.018
		1580	0.003			1580	0.011
		1581	0.003			1581	0.016
		1582	0.007			1582	0.022
		1583	0.003			1583	0.011
		1584	0.015			1584	0.02
		1585	0.009			1585	0.006
		1586	0.006			1586	0.008
		1587	0.003			1587	0
		1588	0			1588	0
		1589	0.006			1589	0.017
		1590	0.006			1590	0.013
		1591	-0.005			1591	0.087
		1592	-0.006			1592	0.13
		1593	-0.009			1593	0.107
		1594	-0.002			1594	0.081
		1595	-0.002			1595	0.076
		1596	-0.005			1596	0.07
		1597	0.001			1597	0.033
		1598	-0.002			1598	0.055
		1599	-0.002			1599	0.097
		1600	-0.002			1600	0.104
		1601	-0.006			1601	0.156
		1602	-0.006			1602	0.134
		1603	-0.013			1603	0.202
		1604	-0.013			1604	0.172
		1605	-0.016			1605	0.23
		1606	-0.019			1606	0.202
		1607	-0.009			1607	0.191
		1608	-0.01			1608	0.206
		1609	-0.013			1609	0.202
		1610	-0.005			1610	0.159
		1611	0			1611	0.028
		1612	-0.004			1612	0.042
		1613	0			1613	0.003
		1614	0			1614	0.016
		1615	0			1615	0.059
		1616	-0.001			1616	0.085
		1617	-0.011			1617	0.063
		1618	-0.004			1618	0.046
		1619	-0.013			1619	0.124
		1620	-0.004			1620	0.084
		1621	-0.003			1621	0.048
		1622	-0.007			1622	0.056
		1623	-0.007			1623	0.006
		1624	-0.016			1624	0.138
		1625	-0.012			1625	0.122
		1626	-0.005			1626	0.071
		1627	-0.005			1627	0.035
		1628	-0.004			1628	0.064
		1629	-0.009			1629	0.044
		1630	-0.078			1630	0.163
		1631	-0.058			1631	0.116
		1632	0.002			1632	0.145
		1633	-0.018			1633	0.032
		1634	-0.015			1634	0.118
		1635	-0.016			1635	0.154
		1636	-0.023			1636	0.023
		1637	-0.026			1637	0.053
		1638	-0.033			1638	0.044
		1639	-0.036			1639	0.068
		1640	0			1640	0
		1641	0			1641	0
		1642	0			1642	0
		1643	0			1643	0
		1644	0			1644	0.004
		1645	0			1645	0.004
		1646	0			1646	0
		1647	0			1647	0
		1648	0			1648	0
		1649	0			1649	0
		1650	0			1650	0
		1651	0			1651	0
		1652	0			1652	0
		1653	0			1653	0
		1654	0			1654	0
		1655	0			1655	0
		1656	0			1656	0
		1657	0			1657	0
		1658	0			1658	0.004
		1659	0			1659	0
		1660	0			1660	0
		1661	0			1661	0
		1662	0			1662	0
		1663	0			1663	0
		1664	0			1664	0.006
		1665	0			1665	0.009
		1666	0			1666	0.006
		1667	0			1667	0.003
		1668	0			1668	0
		1669	0			1669	0
		1670	0			1670	0
		1671	0			1671	0.007
		1672	0			1672	0
		1673	0			1673	0
		1674	0.011			1674	0.123
		1675	0			1675	0.025
		1676	0			1676	0.055
		1677	0.004			1677	0.014
		1678	0.004			1678	0.02
		1679	0			1679	0.006
		1680	0.01			1680	0.11
		1681	0.007			1681	0.085
		1682	0.007			1682	0.088
		1683	0			1683	0.003
		1684	0			1684	0
		1685	0			1685	0.04
		1686	0			1686	0
		1687	0			1687	0
		1688	0			1688	0.007
		1689	0			1689	0.01
		1690	0			1690	0.01
		1691	0			1691	0
		1692	0			1692	0
		1693	0.004			1693	0.035
		1694	0.004			1694	0.03
		1695	0.004			1695	0.03
		1696	0			1696	0.009
		1697	0			1697	0.003
		1698	0			1698	0
		1699	0			1699	0
		1700	0			1700	0.003
		1701	0			1701	0.003
		1702	0.023			1702	0.006
		1703	0.007			1703	0.006
		1704	0.007			1704	0.006
		1705	0.003			1705	0.006
		1706	0.003			1706	0.006
		1707	0.003			1707	0.006
		1708	0.003			1708	0.006
		1709	0			1709	0.006
		1710	0			1710	0.006
		1711	0			1711	0
		1712	0			1712	0
		1713	0			1713	0
		1714	0			1714	0
		1715	0.016			1715	0.03
		1716	0.003			1716	0
		1717	0.003			1717	0.003
		1718	0.003			1718	0.003
		1719	0.01			1719	0.01
		1720	0.01			1720	0.006
		1721	0.01			1721	0.009
		1722	0.01			1722	0.026
		1723	0.01			1723	0.015
		1724	0.01			1724	0.018
		1725	0.014			1725	0.019
		1726	0.01			1726	0.019
		1727	0.007			1727	0.009
		1728	0.01			1728	0.012
		1729	0.01			1729	0.013
		1730	0.007			1730	0.013
		1731	0.007			1731	0.013
		1732	0			1732	0.012
		1733	0.007			1733	0.009
		1734	0.007			1734	0.012
		1735	0			1735	0
		1736	0.003			1736	0.006
		1737	0.003			1737	0.003
		1738	0.003			1738	0.003
		1739	0			1739	0
		1740	0.007			1740	0.012
		1741	0.007			1741	0
		1742	0.007			1742	0.006
		1743	0.003			1743	0
		1744	0			1744	0
		1745	0			1745	0
		1746	0.006			1746	0.041
		1747	0.011			1747	0.042
		1748	0.002			1748	0.045
		1749	0.002			1749	0.04
		1750	0.01			1750	0.012
		1751	0			1751	0.003
		1752	0.014			1752	0.024
		1753	0.014			1753	0.024
		1754	0.014			1754	0.021
		1755	0.01			1755	0.04
		1756	0.01			1756	0.024
		1757	0.003			1757	0.003
		1758	0.007			1758	0.003
		1759	0.007			1759	0.003
		1760	0.007			1760	0.003
		1761	0.002			1761	0.047
		1762	0.006			1762	0.084
		1763	0.006			1763	0.055
		1764	0.006			1764	0.068
		1765	0.01			1765	0.017
		1766	0.01			1766	0.017
		1767	0.01			1767	0.062
		1768	0.01			1768	0.04
		1769	0			1769	0
		1770	0			1770	0.003
		1771	0			1771	0.003
		1772	0.004			1772	-0.01
		1773	-0.009			1773	-0.004
		1774	0.002			1774	-0.012
		1775	-0.057			1775	0.033
		1776	-0.018			1776	0.024
		1777	-0.041			1777	-0.007
		1778	-0.025			1778	0.003
		1779	-0.025			1779	0.003
		1780	0.008			1780	0
		1781	0			1781	0
		1782	0			1782	-0.003
		1783	0			1783	-0.006
		1784	0			1784	-0.007
		1785	0			1785	-0.01
		1786	-0.006			1786	0.002
		1787	-0.016			1787	-0.007
		1788	-0.019			1788	-0.013
		1789	-0.001			1789	-0.005
		1790	-0.014			1790	-0.008
		1791	-0.014			1791	-0.008
		1792	-0.025			1792	-0.025
		1793	-0.004			1793	-0.003
		1794	-0.005			1794	-0.005
		1795	-0.001			1795	-0.009
		1796	-0.005			1796	-0.009
		1797	-0.013			1797	-0.019
		1798	-0.01			1798	-0.014
		1799	-0.007			1799	-0.011
		1800	-0.014			1800	-0.014
		1801	-0.007			1801	-0.006
		1802	-0.014			1802	-0.012
		1803	0			1803	-0.009
		1804	-0.009			1804	-0.02
		1805	-0.009			1805	-0.02
		1806	0			1806	-0.003
		1807	-0.003			1807	-0.015
		1808	0			1808	-0.006
		1809	0			1809	-0.015
		1810	-0.007			1810	-0.015
		1811	-0.01			1811	-0.013
		1812	-0.007			1812	-0.013
		1813	-0.027			1813	-0.016
		1814	-0.003			1814	-0.013
		1815	0			1815	-0.006
		1816	-0.013			1816	-0.016
		1817	-0.007			1817	-0.015
		1818	-0.007			1818	-0.015
		1819	0.035			1819	0.063
		1820	0.036			1820	0.074
		1821	0.009			1821	0
		1822	0			1822	-0.006
		1823	0.02			1823	0.013
		1824	-0.031			1824	0.068
		1825	0.006			1825	0
		1826	-0.017			1826	-0.01
		1827	-0.023			1827	-0.009
		1828	-0.023			1828	-0.009
		1829	0			1829	-0.012
		1830	0.03			1830	0.013
		1831	0.03			1831	0.013
		1832	0.002			1832	-0.004
		1833	0			1833	-0.018
		1834	0			1834	0
		1835	0			1835	0
		1836	0			1836	0
		1837	0			1837	0
		1838	0			1838	0
		1839	0			1839	0
		1840	0			1840	0
		1841	0			1841	0
		1842	0			1842	0
		1843	0			1843	0
		1844	0			1844	0
		1845	0			1845	0
		1846	0			1846	0
		1847	0			1847	0
		1848	0			1848	0
		1849	0			1849	0.003
		1850	0			1850	0
		1851	0			1851	0
		1852	0			1852	0
		1853	0.003			1853	0
		1854	0			1854	0
		1855	0			1855	0
		1856	0			1856	0
		1857	0			1857	0
		1858	0			1858	0
		1859	0			1859	0
		1860	0			1860	0.01
		1861	0			1861	0.006
		1862	0			1862	0.006
		1863	0			1863	0.006
		1864	0.003			1864	0.016
		1865	0.003			1865	0.031
		1866	0			1866	0
		1867	0			1867	0
		1868	0			1868	0
		1869	0			1869	0
		1870	0			1870	0
		1871	0			1871	0.003
		1872	0			1872	0.003
		1873	0			1873	0.006
		1874	0			1874	0
		1875	0			1875	0
		1876	0			1876	0
		1877	0			1877	0.003
		1878	0			1878	0
		1879	0			1879	0
		1880	0.004			1880	0
		1881	0			1881	0
		1882	0			1882	0
		1883	0			1883	0
		1884	0			1884	0
		1885	0			1885	0
		1886	0			1886	0
		1887	0			1887	0
		1888	0			1888	0
		1889	0			1889	0
		1890	0			1890	0
		1891	0			1891	0
		1892	0			1892	0
		1893	0			1893	0
		1894	0			1894	0
		1895	0			1895	0
		1896	0			1896	0
		1897	0			1897	0
		1898	0			1898	0
		1899	0			1899	0
		1900	0			1900	0
		1901	0			1901	0
		1902	0			1902	0
		1903	0			1903	0
		1904	0			1904	0
		1905	0			1905	0
		1906	0			1906	0
		1907	0.012			1907	0.042
		1908	0.012			1908	0.042
		1909	0.006			1909	0.033
		1910	0.009			1910	0.046
		1911	0.009			1911	0.015
		1912	0.013			1912	0.041
		1913	0.016			1913	0.047
		1914	0.019			1914	0.028
		1915	0.016			1915	0.045
		1916	-0.032			1916	-0.012
		1917	-0.049			1917	-0.008
		1918	-0.049			1918	-0.008
		1919	-0.046			1919	-0.011
		1920	-0.046			1920	-0.011
		1921	-0.003			1921	0.019
		1922	-0.006			1922	0.025
		1923	-0.006			1923	0.025
		1924	0			1924	0
		1925	0.007			1925	0.037
		1926	0			1926	0.005
		1927	0			1927	0.005
		1928	0.025			1928	0.234
		1929	0.006			1929	0.142
		1930	0.02			1930	0.321
		1931	0.019			1931	0.232
		1932	0.022			1932	0.292
		1933	0.023			1933	0.154
		1934	0.011			1934	0.183
		1935	0.022			1935	0.268
		1936	0.004			1936	0.1
		1937	0.011			1937	0.177
		1938	0.011			1938	0.182
		1939	0.006			1939	0
		1940	0.006			1940	0
		1941	0.006			1941	0
		1942	0.006			1942	0
		1943	0			1943	0
		1944	0			1944	0
		1945	0.003			1945	0.009
		1946	0			1946	0.007
		1947	0.003			1947	0.02
		1948	0.007			1948	0.055
		1949	0			1949	0.003
		1950	0			1950	0.006
		1951	0			1951	0.01
		1952	0			1952	0.01
		1953	0			1953	0.006
		1954	0			1954	0.006
		1955	-0.069			1955	0.044
		1956	-0.094			1956	0.028
		1957	-0.1			1957	0.018
		1958	-0.117			1958	0.001
		1959	-0.09			1959	0.102
		1960	-0.018			1960	0.027
		1961	-0.038			1961	0.032
		1962	-0.093			1962	0.012
		1963	-0.078			1963	-0.015
		1964	-0.078			1964	-0.015
		1965	-0.078			1965	-0.015
		1966	-0.134			1966	-0.044
		1967	-0.135			1967	-0.039
		1968	-0.101			1968	0.026
		1969	-0.136			1969	-0.035
		1970	-0.101			1970	0.001
		1971	-0.101			1971	0.001
		1972	-0.101			1972	0.001
		1973	-0.061			1973	0.066
		1974	-0.121			1974	-0.018
		1975	-0.12			1975	-0.021
		1976	-0.12			1976	-0.021
		1977	-0.023			1977	0.009
		1978	-0.003			1978	0
		1979	-0.003			1979	0
		1980	-0.003			1980	0
		1981	-0.003			1981	0
		1982	-0.037			1982	-0.006
		1983	-0.01			1983	-0.006
		1984	-0.006			1984	-0.009
		1985	0.019			1985	0.025
		1986	0.022			1986	0.025
		1987	0.015			1987	0.024
		1988	0.013			1988	0.028
		1989	0.014			1989	0.03
		1990	0.007			1990	0.036
		1991	0.01			1991	0.036
		1992	0.007			1992	0.038
		1993	0.007			1993	0.038
		1994	-0.053			1994	0.006
		1995	-0.053			1995	0.006
		1996	-0.057			1996	0.011
		1997	-0.057			1997	-0.001
[truncated: 5,497 more rows]

[truncated: 10 more sheets: Suppl Figure 3, Suppl Figure 4 , Suppl Figure 5, Suppl Figure 7, Suppl Figure 8, Suppl Figure 9, Suppl Figure 10, Suppl Figure 11, Suppl Figure 12, Suppl Figure 13]
